# Supplementary material for: A meta-analysis of experimentally validated neo-epitopes: patterns, biases, and opportunities
Source: Cancer Immunol Immunother. 2025 Nov 6;74(12):362. doi: 10.1007/s00262-025-04209-7 (PMC12592574; doi:10.1007/s00262-025-04209-7)
Supplement: Supplementary file 1 — Supplementary file1 (DOCX 1654 KB) [file 262_2025_4209_MOESM1_ESM.xlsx]

## Sheet: Sheet 1
PMIDs	Shared authors	shared mutations	n_muts	n_shared_authors
30709841;31164343	Winifred Lo,Paul F Robbins,Eric Tran,Li Jia,Jared J Gartner,Anna Pasetto,Parisa Malekzadeh,Satyajit Ray,Scott Kivitz,Steven A Rosenberg	ABHD12B_I281T, ACVR1B_R201C, ADGRG6_K1236R, AHNAK2_V2449M, BCAR3_P466S, BOLL_V78I, C1orf159_P142L, CAPN13_R25W, CBFA2T3_K237N, CCDC120_E299K, CCR8_F315L, CPQ_K37T, DNAI4_Q217H, ERBB4_M250I, FAM135B_T437K, GPR26_V171I, GPRASP2_G722W, GTF2E1_S334F, HCN1_P743T, IGDCC4_A925V, IMPG2_P50R, ITGA11_D980N, ITPR2_R558H, KCNA7_R403W, KCNS2_V375E, KMT2D_E1663K, LIN7A_T114I, MDGA1_P694L, OR4B1_I99T, PADI4_V22…	47	10
27198675;33038342	Marit M van Buuren,Ton N Schumacher	ACADS_R46Q, ADGRG3_V265M, AFF3_P1106L, AKAP6_E979K, ASTN1_P1268L, CAP2_H26Y, CDK4_R24L, CX3CL1_S292F, DDX19B_E120A, DENND3_E810K, DNAH10_S3390N, DNASE1L1_R125W, ENTREP1_P147S, ERCC3_G82S, FAT3_S2401L, FKRP_R467C, GDAP1_A135V, GNL3L_R212C, GPM6A_V234I, ITPR2_R1547C, KCNH5_P399S, KIF3B_S273F, KMT2D_L4743H, LAMA1_S2164F, LMLN_P588S, MTMR11_Q529H, NFATC2IP_P370S, NLGN4X_P772S, NOX4_P281S, PCDHB16_R71…	41	2
26945006;26389673;33303615	Maria R Parkhurst,Cyrille J Cohen,Paul F Robbins,Steven A Rosenberg	AHNAK_S2580F	1	4
25837513;31685621	Beatriz M Carreno,Vincent Magrini,Michelle Becker-Hapak,Saghar Kaabinejadian,Jasreet Hundal,William H Hildebrand,Elaine R Mardis,Gerald P Linette	AKAP13_Q285K, NDC1_F169L, SEC24A_P469L	3	8
31164343;24812403	Maria R Parkhurst,Paul F Robbins,Eric Tran,John R Wunderlich,Steven A Rosenberg	ALK_R137H, CD93_R634Q, ERBIN_E805G, FCER1A_D219H, GRXCR1_A21V, KIF9_T155A, NAGS_R412H, NLRP2_S591I, POU5F2_V60G, RAC3_T125N, RAP1GDS1_L198I, RASA1_R589C, SEC24D_M901T, SENP3_M292V, SLIT1_N1280K, TARBP1_G655V, TGM6_D398N, TTC39C_N564T	18	5
38039963;31164343	Rami Yossef,Frank J Lowery,Jared J Gartner,Maria R Parkhurst,Satyajit Ray,Li Jia,Stephanie L Goff,Paul F Robbins,Steven A Rosenberg	ARMC9_L146F, MYO5B_K1410Q	2	9
26901407;31164343	Maria R Parkhurst,Eric Tran,Anna Pasetto,Paul F Robbins,Todd D Prickett,Jared J Gartner,Jessica S Crystal,John R Wunderlich,Steven A Rosenberg	BRAF_V600E, DPY19L2_I647V	2	9
29867227;35104158	Nikolaos Zacharakis,Paul F Robbins,Steven A Rosenberg,Stephanie L Goff,Steven A Feldman	CADPS2_R1266H, CTSB_D238H, ECPAS_S192F, SLC3A2_K94T	4	5
26516200;31164343	Eric Tran,Mojgan Ahmadzadeh,Paul F Robbins,Jared J Gartner,Yong F Li,Satyajit Ray,John R Wunderlich,Steven A Rosenberg	CASP8_F67V, GPD2_E426K, H3-3A_A48T, ITGB4_S1002I, KARS1_D328H, KRAS_G12D, NUP98_A359D, PALM2AKAP2_Q560K, PHLPP1_G566E, PLEC_E1289K, RNF10_E572K, RNF213_N1702S, SKIC2_R653H, TUBGCP2_P265L, XPO7_P274S, ZFYVE27_R6H	16	8
31164343;33016924	Maria R Parkhurst,Paul F Robbins,Todd D Prickett,Jared J Gartner,Rami Yossef,Frank J Lowery,Stephanie L Goff,Gal Cafri,Steven A Rosenberg	CHD2_K1351R, CPSF6_G178E, DHTKD1_V643I, FMOD_S332N, HNRNPU_F599I, KRAS_G12D, KRAS_G12V, PIK3CA_E542K, RAD21_D162V, RNF213_P4766H, TRAFD1_R11L, USP47_F1176L, WDFY1_E44K	13	9
36651232;33208106	Jiaqian Wang	CHPF_D276V, FEZ1_M59L, NR4A1_F101K, SLC12A4_V157M	4	1
35104158;29867227	Nikolaos Zacharakis,Paul F Robbins,Steven A Feldman,Stephanie L Goff,Steven A Rosenberg	CADPS2_R1266H, CTSB_D238H, ECPAS_S192F, SLC3A2_K94T	4	5
35104158;38816232	Nikolaos Zacharakis,Sanghyun P Kim,Jared J Gartner,Sivasish Sindiri,Satyajit Ray,Billel Gasmi,Todd D Prickett,Paul F Robbins,Stephanie L Goff,Steven A Rosenberg	DCAF7_P258R, EMC1_E72V, OTULINL_Y202C, POU3F3_A83P, RCL1_P138R, TAF3_G837R, TP53_R273C, TP53_Y220C, TRIM3_R417C, TTI2_F120L	10	10
29545564;29643231	Sara Bobisse,Raphael Genolet,Annalisa Roberti,Janos L Tanyi,Julien Racle,Brian J Stevenson,Christian Iseli,Alexandra Michel,Denarda Dangaj,Ioannis Xenarios,Olivier Michielin,Dimitri S Monos,Vincent Zoete,David Gfeller,Lana E Kandalaft,George Coukos,Alexandre Harari	DCHS1_P141L, EBF4_I514S, HHAT_L75F, OR2T3_C132Y, SEPTIN9_R289H, TENM3_A2490V, TRIM26_G497W, TUT4_P1265H	8	17
30282837;31164343	Rami Yossef,Eric Tran,Drew C Deniger,Anna Pasetto,Maria R Parkhurst,Jared J Gartner,Todd D Prickett,Gal Cafri,Paul F Robbins,Steven A Rosenberg	DLAT_G350V, KRAS_G12V, MAP3K2_S153F, NIPSNAP2_E246K, PSMD2_G774A, RAD51B_L321R, TMPRSS4_H238Y, TNC_E743D, UEVLD_F229V, ZNF727_H163Q	10	10
34244308;28123873	Fenge Li,Caixia Chen,Patrick Hwu,Xueming Du	EGFR_L858R	1	4
32753545;33038342	Marit M van Buuren,Pia Kvistborg,Ton N Schumacher	ENTPD4_P85L, SKIC3_A692V	2	3
26945006;26389673	Maria R Parkhurst,Cyrille J Cohen,Paul F Robbins,Steven A Rosenberg	AHNAK_S2580F, ERBB2_H473Y	2	4
24812403;31164343	Eric Tran,Paul F Robbins,John R Wunderlich,Maria R Parkhurst,Steven A Rosenberg	ALK_R137H, CD93_R634Q, ERBIN_E805G, FCER1A_D219H, GRXCR1_A21V, KIF9_T155A, NAGS_R412H, NLRP2_S591I, POU5F2_V60G, RAC3_T125N, RAP1GDS1_L198I, RASA1_R589C, SEC24D_M901T, SENP3_M292V, SLIT1_N1280K, TARBP1_G655V, TGM6_D398N, TTC39C_N564T	18	5
31921104;35433456	Stina L Wickstr√∂m,Rolf Kiessling	ETV6_L340V, NUP210_S427F	2	2
33208106;36651232	Jiaqian Wang	CHPF_D276V, FEZ1_M59L, NR4A1_F101K, SLC12A4_V157M	4	1
26901407;33303615	Paul F Robbins,Jared J Gartner,Steven A Rosenberg	GNB5_P377L, KIF16B_L1009P	2	3
29853601;30282837	Drew C Deniger,Anna Pasetto,Paul F Robbins,Jared J Gartner,Todd D Prickett,Rami Yossef,Steven A Rosenberg	H1-5_A71D, TP53_G245S	2	7
29545564;32807968;29643231;33665637;37280206	Sara Bobisse,David Gfeller,George Coukos,Alexandre Harari,Raphael Genolet,Annalisa Roberti,Janos L Tanyi,Julien Racle,Brian J Stevenson,Christian Iseli,Alexandra Michel,Denarda Dangaj,Ioannis Xenarios,Olivier Michielin,Dimitri S Monos,Vincent Zoete,Lana E Kandalaft,Julien Schmidt,Philippe Guillaume	HHAT_L75F	1	19
29545564;34782741;33665637	Sara Bobisse,Raphael Genolet,Brian J Stevenson,Philippe Guillaume,Julien Schmidt,Vincent Zoete,David Gfeller,Lana E Kandalaft,George Coukos,Alexandre Harari,Julien Racle	HS6ST1_S405I	1	11
29296522;24323902	Spencer D Martin,Darin A Wick,Julie S Nielsen,Brad H Nelson	HSDL1_L25V, NOX4_F197I, OR4C11_S154Y	3	4
33038342;27198675	Marit M van Buuren,Ton N Schumacher	ACADS_R46Q, ADGRG3_V265M, AFF3_P1106L, AKAP6_E979K, ASTN1_P1268L, CAP2_H26Y, CDK4_R24L, CX3CL1_S292F, DDX19B_E120A, DENND3_E810K, DNAH10_S3390N, DNASE1L1_R125W, ENTREP1_P147S, ERCC3_G82S, FAT3_S2401L, FKRP_R467C, GDAP1_A135V, GNL3L_R212C, GPM6A_V234I, ITPR2_R1547C, KCNH5_P399S, KIF3B_S273F, KMT2D_L4743H, LAMA1_S2164F, LMLN_P588S, MTMR11_Q529H, NFATC2IP_P370S, NLGN4X_P772S, NOX4_P281S, PCDHB16_R71…	41	2
37280206;34782741	Julien Schmidt,Johanna Chiffelle,Marta A S Perez,Morgane Magnin,Sara Bobisse,Marion Arnaud,Raphael Genolet,Blanca Navarro Rodrigo,Petra Baumgaertner,Philippe Guillaume,Tu Nguyen-Ngoc,Florian Huber,Melita Irving,Brian J Stevenson,Michal Bassani-Sternberg,David Gfeller,Lana E Kandalaft,Daniel E Speiser,Vincent Zoete,George Coukos,Alexandre Harari	KIF1B_S918F, NBEA_S2272L, PHLPP2_D1151Y	3	21
35648703;27959684;37368077;26516200;31164343;33016924;38816232	Steven A Rosenberg,Eric Tran	KRAS_G12D	1	2
32439798;33689574	Xiaoping Su	KRAS_G12D	1	1
30556813;35970920	Christine D Palmer,Matthew J Davis,Aaron Yang,Meghan G Hart,Raphael Rousseau,Karin Jooss,Mojca Skoberne,Roman Yelensky	KRAS_G12D	1	8
34168045;30282837;31164343;33086340;33016924	Rami Yossef,Maria R Parkhurst,Gal Cafri,Jared J Gartner,Paul F Robbins,Steven A Rosenberg,Frank J Lowery,Lien T Ngo,Satyajit Ray,Noam Levin,Biman C Paria,Maria Florentin,Sanghyun P Kim,Mackenzie L Shindorf	KRAS_G12V	1	14
31511069;37165196	Mahesh Yadav	KRAS_G12V	1	1
36512410;38416845	Spencer E Brightman,Martin S Naradikian,Rukman R Thota,Leslie Montero,Milad Bahmanof,Ashmitaa Logandha Ramamoorthy Premlal,Bjoern Peters,Aaron M Miller,Stephen P Schoenberger	KRAS_G12V	1	9
27354337;26901407	Anna Pasetto,Alena Gros,Paul F Robbins,Todd D Prickett,Maria R Parkhurst,Jessica S Crystal,Steven A Rosenberg	MAGEA6_E168K	1	7
30906664;34104546	Lili Ren,Matthias Leisegang,Kazuma Kiyotani,Makiko Harada,Nishant Agrawal,Yusuke Nakamura	MAGOHB_G17A	1	6
31164343;34266885	Todd D Prickett,Jared J Gartner,Rami Yossef,Stephanie L Goff,Gal Cafri,Steven A Rosenberg	MUC4_L2753V	1	6
31164343;38039963	Maria R Parkhurst,Paul F Robbins,Jared J Gartner,Li Jia,Satyajit Ray,Rami Yossef,Frank J Lowery,Stephanie L Goff,Steven A Rosenberg	ARMC9_L146F, MYO5B_K1410Q	2	9
27869121;34518289	Eva Br√§unlein,Thomas Engleitner,Stefan Audehm,Dirk H Busch,Roland Rad,Angela M Krackhardt	NCAPG2_P333L, SYTL4_S363F	2	6
24323902;29296522	Darin A Wick,Julie S Nielsen,Spencer D Martin,Brad H Nelson	HSDL1_L25V, NOX4_F197I, OR4C11_S154Y	3	4
37165196;20686403	Eileen M O'Reilly	NRAS_G12D, NRAS_G12R	2	1
37165196;33038342	Taha Merghoub	NRAS_Q61H	1	1
33479501;39115419	Jing Sun	NRAS_Q61K	1	1
33303615;39576860	Paul F Robbins	NRAS_Q61K	1	1
27198675;34813506	Marco Donia	RAC2_P29S	1	1
34266885;29867227	Zhili Zheng,Stephanie L Goff,Yong-Chen Lu,Steven A Rosenberg	RBFOX1_S3R	1	4
35104158;28377481	Nikolaos Zacharakis,Jared J Gartner,Todd D Prickett,Paul F Robbins,Steven A Feldman,Stephanie L Goff,Steven A Rosenberg	RBPJ_H204L	1	7
33665637;37280206	Julien Schmidt,Morgane Magnin,Sara Bobisse,Julien Cesbron,Florian Huber,Daniel E Speiser,Michal Bassani-Sternberg,George Coukos,Alexandre Harari,David Gfeller	HHAT_L75F, SLC25A48_V200M	2	10
27312342;26389673;33303615	Todd D Prickett,Jessica S Crystal,Cyrille J Cohen,Maria R Parkhurst,Jared J Gartner,Yong F Li,Mona El-Gamil,Kasia Trebska-McGowan,Steven A Rosenberg,Paul F Robbins	SRPX_P55L	1	10
30714987;30282837;29853601	Anna Pasetto,Paul F Robbins,Maria R Parkhurst,Jared J Gartner,Eric Tran,Steven A Rosenberg,Drew C Deniger,Parisa Malekzadeh,Biman C Paria,Li Jia	TP53_G245S	1	10
32518267;35124005	Daichao Wu,Brian G Pierce,Roy A Mariuzza	TP53_R175H	1	3
30709841;30714987;38816232;31164343	Winifred Lo,Paul F Robbins,Eric Tran,Li Jia,Jared J Gartner,Anna Pasetto,Parisa Malekzadeh,Biman C Paria,Steven A Rosenberg,Maria Parkhurst,Satyajit Ray,Scott Kivitz	TP53_R175H	1	12
31164343;30714987	Maria R Parkhurst,Paul F Robbins,Eric Tran,Jared J Gartner,Li Jia,Abraham Sachs,Anna Pasetto,Winifred Lo,Drew C Deniger,Parisa Malekzadeh,Steven A Rosenberg	TP53_R175H, TP53_R248Q, TP53_R248W, TP53_R282W, TP53_Y220C	5	11
30714987;31164343	Parisa Malekzadeh,Anna Pasetto,Paul F Robbins,Maria R Parkhurst,Li Jia,Jared J Gartner,Abraham Sachs,Eric Tran,Winifred Lo,Steven A Rosenberg,Drew C Deniger	TP53_R175H, TP53_R248Q, TP53_R248W, TP53_R282W, TP53_Y220C	5	11
31164343;35104158;38816232	Maria R Parkhurst,Paul F Robbins,Todd D Prickett,Jared J Gartner,Yong F Li,Satyajit Ray,Stephanie L Goff,Steven A Rosenberg,Frank J Lowery	TP53_R273C, TP53_Y220C	2	9
29853601;31164343;35104158;38816232;30714987	Drew C Deniger,Anna Pasetto,Paul F Robbins,Jared J Gartner,Todd D Prickett,Parisa Malekzadeh,Li Jia,Rami Yossef,John R Wunderlich,Robert P T Somerville,Steven A Rosenberg,Biman C Paria,Michelle M Langhan	TP53_Y220C	1	13
29545564;29643231;37280206	Sara Bobisse,Raphael Genolet,Annalisa Roberti,Janos L Tanyi,Julien Racle,Brian J Stevenson,Christian Iseli,Alexandra Michel,Denarda Dangaj,Ioannis Xenarios,Olivier Michielin,Dimitri S Monos,Vincent Zoete,David Gfeller,Lana E Kandalaft,George Coukos,Alexandre Harari,Philippe Guillaume,Julien Schmidt	HHAT_L75F, TUT4_P1265H	2	19
26389673;33303615	Jared J Gartner,Yong F Li,Steven A Rosenberg,Paul F Robbins	AHNAK_S2580F, SRPX_P55L, WDR46_T300I	3	4
26901407;34266885	Todd D Prickett,Jared J Gartner,Steven A Rosenberg	ZNF714_K536E	1	3
