# Supplementary material for: A meta-analysis of experimentally validated neo-epitopes: patterns, biases, and opportunities
Source: Cancer Immunol Immunother. 2025 Nov 6;74(12):362. doi: 10.1007/s00262-025-04209-7 (PMC12592574; doi:10.1007/s00262-025-04209-7)
Supplement: Supplementary file 6 — Supplementary file6 (XLSX 420 KB) [file 262_2025_4209_MOESM6_ESM.xlsx]

## Sheet: Sheet 1
Assay ID_CEDAR IRI
