# Supplementary material for: A meta-analysis of experimentally validated neo-epitopes: patterns, biases, and opportunities
Source: Cancer Immunol Immunother. 2025 Nov 6;74(12):362. doi: 10.1007/s00262-025-04209-7 (PMC12592574; doi:10.1007/s00262-025-04209-7)
Supplement: Supplementary file 7 — Supplementary file7 (XLSX 21 KB) [file 262_2025_4209_MOESM7_ESM.xlsx]

## Sheet: Sheet 1
Epitope_Name	Related Object_Name	gene_name	PMIDs	assays	positive_assays	negative_assays	label	aa_mutation	uniprot_id	in_strict_subset
AAAAAAAGGGPDSGGEGAAEPPREL	AAAAAAAGGGPDGGGEGAAEPPREL	NRG3	31164343	1	0	1	negative	G40S	P56975	not_in_strict_subset
AAAAAAQQIQV	AAAAAAQQLQV	ZC4H2	27198675	1	0	1	negative	L165I	Q9NQZ6	not_in_strict_subset
AAAAAHQGVWGSLLLPAPPAGLAPA	AAAAAHQGVWGSPLLPAPPAGLAPA	DMBX1	26901407	1	0	1	negative	P338L	Q8NFW5	not_in_strict_subset
AAAAATAGVPVGPEYGAFGV	AAAAAAAGVPVGPEYGAFGV	FOXB2	38416845	2	0	2	negative	A332T	Q5VYV0	not_in_strict_subset
AAAAEAEKGSPVAVGLLVVGNIIIL	AAAAEAEKGSPVVVGLLVVGNIIIL	UPK1A	31164343	1	0	1	negative	V16A	O00322	not_in_strict_subset
AAAAGSAPSQAGPVSAPSSA	AAAAGSAPSQAGPGSAPSSA	ARMC5	31043415	1	0	1	negative	G90V	Q96C12	not_in_strict_subset
AAAALLHYARARKKPGGLSATGTSS	AAAALLHYARARRKPGGLSATGTSS	FCRL3	31164343	1	0	1	negative	R601K	Q96P31	not_in_strict_subset
AAAAQQIQV	AAAAQQLQV	ZC4H2	27198675	2	0	2	negative	L165I	Q9NQZ6	not_in_strict_subset
AAAESASSPLHPTTKASVGPALQRE	AAAESASSPLHPATKASVGPALQRE	GRK4	31164343	1	0	1	negative			not_in_strict_subset
AAALELSNGSNGWFSFILDG	AAALELSNGSNGWFRFILDG	HECTD1	38416845	2	0	2	negative	R695S	Q9ULT8	not_in_strict_subset
AAAPPGSMPTAPESEPEAPI	AAAPPGSMPTAPEAEPEAPI	KIF13B	31043415	1	0	1	negative	A1601S	Q9NQT8	not_in_strict_subset
AAAQEAVTLLDAGQPRQALG	AAAQEAGTLLDAGQPRQALG	TTC34	31043415	1	0	1	negative	G398V	A8MYJ7	not_in_strict_subset
AAASATLAL	AAASATLAS	SOX30	36651232	1	1	0	positive	S53L	O94993	not_in_strict_subset
AAASEDARQPAKPPSSYIAL	AAASEDARQPAKPPYSYIAL	FOXD4L6	38416845	2	0	2	negative	Y111S	Q3SYB3	not_in_strict_subset
AAASGAAIPPLILPRRVITLYQCFS	AAASGAAIPPLIPPRRVITLYQCFS	IRS4	31164343	1	0	1	negative	P143L	O14654	not_in_strict_subset
AACGLYVCWLTISAVTVMVAWMPQG	AACGLYVCWLTIRAVTVMVAWMPQG	MARCHF6	31164343	1	0	1	negative	R690S	O60337	not_in_strict_subset
AACHSTHTSAAKMQGGHVYMWGQCR	AACHSTHTSAAKTQGGHVYMWGQCR	RCBTB2	31164343	1	0	1	negative	T326M	O95199	not_in_strict_subset
AACKQVRRTEKKPKDVLLQVDDERR	AACKQVRRTEKKLKDVLLQVDDERR	MYH9	31164343	1	0	1	negative	L1844P	P35579	not_in_strict_subset
AADNGIPPASGTRTLQIYLIDINDN	AADNGIPPASGTGTLQIYLIDINDN	CDH4	31164343	1	0	1	negative	G599R	P55283	not_in_strict_subset
AAEAGLLSRDKDLRGPSSGSCIDQL	AAEAGLLSRDKDPRGPSSGSCIDQL	SYT11	31164343	1	0	1	negative	P110L	Q9BT88	not_in_strict_subset
AAEELNASSRPQNWDEVTVEFKPGL	AAEELNASSRPQTWDEVTVEFKPGL	GPRASP2	31164343	1	0	1	negative	T490N	Q96D09	not_in_strict_subset
AAEEMTVTYTTESGVGTPGALERKT	AAEEMTVTYTTEAGVGTPGALERKT	ERICH3	31164343	1	0	1	negative	A1429S	Q5RHP9	not_in_strict_subset
AAEERACQSLASSDSLLDTSSVSEP	AAEERACQSLASRDSLLDTSSVSEP	GTF3C1	31164343	1	0	1	negative	R550S	Q12789	not_in_strict_subset
AAERGHVEMIEKPTFLNLHTSEKDK	AAERGHVEMIEKLTFLNLHTSEKDK	ANKDD1B	26901407	1	0	1	negative	L221P	A6NHY2	not_in_strict_subset
AAESEPALLIGSTQFGLSRNSHIAI	AAESEPALLIGSKQFGLSRNSHIAI	LAMA2	31164343	1	0	1	negative	K2764T	P24043	not_in_strict_subset
AAFAARLPRSSGGGD	AAFAARLPRSSGVGD	NA	31164343	1	0	1	negative			not_in_strict_subset
AAFFQSVGNFLGMFAGSFAMGSAYA	AAFFQSVGNFLGIFAGSFAMGSAYA	SLC9A9	31164343	1	0	1	negative	I281M	Q8IVB4	not_in_strict_subset
AAFKLEDDK	AAVKLEDDK	QRICH1	31888734	1	0	1	negative	V352F	Q2TAL8	not_in_strict_subset
AAFPSQRTSWEFLQS	AAFPSQRTSWGFLQS	ZNF281	33479501	1	0	1	negative	G119E	Q9Y2X9	not_in_strict_subset
AAFVTSPPVNPDHTTADHLTCLLSS	AAFVTSPPVNPDPTTADHLTCLLSS	DPYSL4	31164343	1	0	1	negative	P311H	O14531	not_in_strict_subset
AAGDGVAACGSYNEGHGKFLAAARN	AAGDGVAACGSYSEGHGKFLAAARN	GOLGA8B	31164343	1	0	1	negative	S502N	A8MQT2	not_in_strict_subset
AAGEGKVTCTVSMPDGAELDVDVVE	AAGEGKVTCTVSTPDGAELDVDVVE	FLNC	31164343	1	0	1	negative	T1684M	Q14315	not_in_strict_subset
AAGGCGPEAGGRWENKQKRRMVARA	AAGGCGPEAGGRRENKQKRRMVARA	TOPAZ1	31164343	1	0	1	negative			not_in_strict_subset
AAGLKAAQGPPALAVPPNTDVMACT	AAGLKAAQGPPAPAVPPNTDVMACT	ZNRD2	30709841;31164343	2	0	2	negative	P141L	O60232	not_in_strict_subset
AAGSFNCDDDAESCPICLNA	AAGSFNSDDDAESCPICLNA	PHRF1	31043415	1	0	1	negative	S101C	Q9P1Y6	not_in_strict_subset
AAHFTVLLY	AAHFTALLY	ATM	31511069	1	0	1	negative	A1954V	Q13315	not_in_strict_subset
AAHIIMIFEK	AAHIIMIIEK	ABCB1	31887370	2	2	0	positive	I1012F	P08183	not_in_strict_subset
AAHSGQLSARADCFKYHIVKQIFSG	AAHSGQLSARADRFKYHIVKQIFSG	HERC3	35413272	1	0	1	negative	R358C	Q15034	not_in_strict_subset
AAIAASRSV	AAIAASRSA	C1orf198	30556813	1	0	1	negative	A14V	Q9H425	not_in_strict_subset
AAIAEKLDLKKNLVRVWFCNQRQKQ	AAIAEKLDLKKNVVRVWFCNQRQKQ	POU4F2	34266885	2	0	2	negative	V388L	Q12837	not_in_strict_subset
AAIHCKAGKGGTGVMICAYL	AAIHCKAGKGRTGVMICAYL	PTEN	34244308	2	0	2	negative	R130G	P60484	not_in_strict_subset
AAIPAALARAARPWNALDAGLYDHF	AAIPAALARAARTWNALDAGLYDHF	GAL3ST3	31164343	1	0	1	negative	T289P	Q96A11	not_in_strict_subset
AAIPPPPPLR	AAIPPPPPLP	FMN2	34138742	1	0	1	negative	P960R	Q9NZ56	not_in_strict_subset
AAKAALEDF	AAKAALEEF	SMARCC1	30556813	1	0	1	negative	E721D	Q92922	not_in_strict_subset
AAKFMRKRRKGQHCRMEIIHEIAVL	AAKFMRKRRKGQDCRMEIIHEIAVL	STK17A	29867227	1	0	1	negative	D100H	Q9UEE5	not_in_strict_subset
AAKKQELEEILHVMEARLEEEEDRG	AAKKQELEEILHEMEARLEEEEDRG	MYH11	31164343	1	0	1	negative	E926V	P35749	not_in_strict_subset
AAKLLSALY	AAKLLSALC	DIAPH1	34830955	1	0	1	negative	C267Y	O60610	not_in_strict_subset
AAKRKASGPPVSDLITKAVAASKER	AAKRKASGPPVSELITKAVAASKER	H1-4	31164343	1	0	1	negative	E42D	P10412	not_in_strict_subset
AAKWWGQKRIDYTLYCPDALTAFPT	AAKWWGQKRIDYALYCPDALTAFPT	PITPNM2	31164343	1	0	1	negative	A924T	Q9BZ72	not_in_strict_subset
AALFLAAASARGVTTQVAARRGLSA	AALFLAAASARGITTQVAARRGLSA	FPGS	31164343	1	0	1	negative	I22V	Q05932	not_in_strict_subset
AALHTPRPGPL	AALHNPRPGPL	FOXD4	27198675	1	0	1	negative	N226T	Q12950	not_in_strict_subset
AALLKASPKKAPDTKGTAAAAAAAA	AALLKASPKKAPGTKGTAAAAAAAA	RPL14	31164343	1	0	1	negative	G145D	P50914	not_in_strict_subset
AALLQVTLLL	AALSQVTLLL	AGMO	27198675	1	0	1	negative	S361L	Q6ZNB7	not_in_strict_subset
AALNSRTGVILW	AALNSRTGEILW	EMC1	35104158;38816232	2	2	0	positive	E72V	Q8N766	not_in_strict_subset
AALQPAGGRLLYYPRQPGRGQWQHV	AALQPAGGRLLYHPRQPGRGQWQHV	RALGDS	26901407	1	0	1	negative	H860Y	Q12967	not_in_strict_subset
AALRRCAVAATTLADPRGLLHSART	AALRRCAVAATTRADPRGLLHSART	COX5A	31164343	1	0	1	negative	R16L	P20674	not_in_strict_subset
AAMHGRKIM	AAMNGRKIM	TIA1	31511069	1	0	1	negative	N67H	P31483	not_in_strict_subset
AAMLSKVVILRYNEN	AAMPSKVVILRYNEN	CIT	33479501	1	0	1	negative	P1707L	O14578	not_in_strict_subset
AANIPRSISSDGHPLERRLSPGSDI	AANIPRSISSDGRPLERRLSPGSDI	SIPA1L1	31164343	1	0	1	negative	R1120H	O43166	not_in_strict_subset
AANNYARGHYTISKEIVDLVLDRIR	AANNYARGHYTIGKEIVDLVLDRIR	TUBA3D	31164343	1	0	1	negative	G111S	P0DPH8	not_in_strict_subset
AAPAHSHAV	AAPAHSHAG	MED22	34193879	1	0	1	negative	G192V	Q15528	not_in_strict_subset
AAPGAPGPPPPPPAYPFAPAAGAAT	AAPGAPGPPPPPHAYPFAPAAGAAT	TBX1	34266885	2	0	2	negative	H68P	O43435	not_in_strict_subset
AAPLAGFVYGLPISRL	AAPLAGFGYGLPISRL	PDK3	33064988	1	1	0	positive	G325V	Q15120	not_in_strict_subset
AAPTPPATPI	AAPPPPATPI	BRD3	31888734	1	0	1	negative	P220T	Q15059	not_in_strict_subset
AAQFSSDVL	AAQFSSEVL	IPO9	27198675	1	0	1	negative	E578D	Q96P70	not_in_strict_subset
AAQLEVYALGVRNMW	AAQPEVYALGVRNMW	HHIPL1	30459932	1	0	1	negative	P386L	Q96JK4	not_in_strict_subset
AAQQNPLQQPRGHRGLGQRGSSRQG	AAQQNPLQQPRGRRGLGQRGSSRQG	IGF2BP3	31164343	1	0	1	negative	R171H	O00425	not_in_strict_subset
AAQRRKMCLFAGIQRKAVVVCPKDE	AAQRRKMCLFAGFQRKAVVVCPKDE	HNRNPU	31164343;33016924	13	1	12	positive	F599I	Q00839	negative_in_strict_subset
AAQSVIKAL	AAQSVNKAL	USP42	27198675	1	0	1	negative	N271I	Q9H9J4	not_in_strict_subset
AARARLHPL	AARARLHPP	ODF2	36228153	2	1	1	positive	P27L	A0A8J8YVX4	not_in_strict_subset
AAREGFLDK	AAREGFLDT	CDKN2A	34138742	1	1	0	positive	T93K	P42771	not_in_strict_subset
AARGYLAHR	AARGYLARR	MYH14	34830955	1	0	1	negative	R820H	Q7Z406	not_in_strict_subset
AARGYLAHRAFQKRQQ	AARGYLARRAFQKRQQ	MYH14	34830955	3	1	2	positive	R820H	Q7Z406	negative_in_strict_subset
AARIGMSPWNCDKAATAAAATAMLW	AARIGMSPWNCDNAATAAAATAMLW	CXXC4	31164343	1	0	1	negative	N93K	A0A8V8TLX0	not_in_strict_subset
AARKSAPSTGGVRKPHRYRPGTVAL	AARKSAPSTGGVKKPHRYRPGTVAL	H3-3A	35104158	1	1	0	positive	K37R	B4DEB1	not_in_strict_subset
AARMSQVPAPVPPMSLRTAPAANLA	AARMSQVPAPVPLMSLRTAPAANLA	SRRM2	31164343	1	0	1	negative	L2217P	Q9UQ35	not_in_strict_subset
AARNEKGYGPATHVRWLQETSKDSS	AARNEKGYGPATQVRWLQETSKDSS	HCFC1	31164343	1	0	1	negative	Q1996H	P51610	not_in_strict_subset
AARPRDGGTYEVCAENPLGAASAAA	AARPRDGGTYEVRAENPLGAASAAA	OBSCN	31164343	1	0	1	negative	R185C	Q5VST9	not_in_strict_subset
AARSSPGSL	AARSSLGSL	ZC3HAV1	31888734	1	0	1	negative	L388P	Q7Z2W4	not_in_strict_subset
AARTVGAGRARGLPAPTAEA	AARTVAAGRARGLPAPTAEA	EIF2AK3	38416845	2	0	2	negative	A29G	Q9NZJ5	not_in_strict_subset
AARVHRPSRCRYWDLEVRLCFESFS	AARVHRPSRCRYRDLEVRLCFESFS	LPAR5	31164343	1	0	1	negative	R168W	Q9H1C0	not_in_strict_subset
AASATRVWTEQETLLLLEAL	AASATREWTEQETLLLLEAL	SMARCC2	31043415	1	0	1	negative	E600V	Q8TAQ2	not_in_strict_subset
AASERPLWDTY	AASERPLWDTS	AP5Z1	31888734	1	0	1	negative	S499Y	O43299	not_in_strict_subset
AASGFTFSDYYMNWIRQAPGKGLEW	AASGFTFSDYYMSWIRQAPGKGLEW	IGHV3-11	26901407	1	0	1	negative	S54N	P01762	not_in_strict_subset
AASIPAEHINQATNG	AASIPAVHINQATNG	AGAP3	33479501	1	0	1	negative	V283E	Q96P47	not_in_strict_subset
AASIPAMHINQATNG	AASIPAVHINQATNG	AGAP3	33479501	1	0	1	negative	V283M	Q96P47	not_in_strict_subset
AASKRKTWQPLSNSTRDHLQTMMES	AASKRKTWQPLSKSTRDHLQTMMES	CENPQ	34266885	2	0	2	negative	K78N	Q7L2Z9	not_in_strict_subset
AASLFNRIGDPSMDEDAQKRMKAEY	AASLFNRIGDPSVDEDAQKRMKAEY	SYNE3	31164343	1	0	1	negative	V189M	Q6ZMZ3	not_in_strict_subset
AASLSQWLSATETELVQKST	AASLSEWLSATETELVQKST	UTRN	38416845	2	0	2	negative	E1558Q	P46939	not_in_strict_subset
AASNDKATKSINENTVTVRGYSQES	AASNDKATKSINKNTVTVRGYSQES	ESCO1	31164343	1	0	1	negative	K85E	Q5FWF5	not_in_strict_subset
AASPESKPSPGTEGQLRGESDRSKQ	AASPESKPSPGTKGQLRGESDRSKQ	CRYBG1	31164343	1	0	1	negative	K85E	Q9Y4K1	not_in_strict_subset
AASRSVVM	AASRSAVM	C1orf198	30556813	1	0	1	negative	A14V	Q9H425	not_in_strict_subset
AASSEDIVIEEFMRKGEEESQKAVE	AASSEDIVIEEFTRKGEEESQKAVE	ARR3	31164343	1	0	1	negative	T369M	P36575	not_in_strict_subset
AASSFMRPTVPPPQF	AASPFMRPTVPPPQF	SETBP1	33479501	1	0	1	negative	P1084S	Q9Y6X0	not_in_strict_subset
AASSSRGGEPAPGPL	AASSSRGGEPGPGPL	DMWD	33479501	1	0	1	negative	G482A	Q09019	not_in_strict_subset
AASYGLTPAASDCLAAETFPKLVPPPS	AASYGLTPAASDCRAAETFPKLVPPPS	AHDC1	34903219	1	0	1	negative	R939L	Q5TGY3	not_in_strict_subset
AATFIQSTFRMHTLHMRYQALKQAS	AATFIQSTFRMHRLHMRYQALKQAS	ASPM	31164343	1	0	1	negative	R2349T	Q8IZT6	not_in_strict_subset
AATLRVKRGSRAQKAATKARATESQ	AATLRVKRGSRARKAATKARATESQ	TRO	31164343	1	0	1	negative	R344Q	Q12816	not_in_strict_subset
AATQDLILSGFYYIMPPLFNPIIYS	AATQDLILSGFYSIMPPLFNPIIYS	OR14C36	31164343	1	0	1	negative	S277Y	Q8NHC7	not_in_strict_subset
AATSALVKAASAAHRELVAQ	AATSALVKAASAAQRELVAQ	TLN1	31043415	1	1	0	positive	Q2367H	Q9Y490	not_in_strict_subset
AATVSKWSWDEDDTTSKPLESTEPS	AATVSKWSWDEDNTTSKPLESTEPS	VCAN	31164343	1	0	1	negative	N809D	P13611	not_in_strict_subset
AAVAHMIEA	AGVAHMIEA	DENND4B	37376412	1	0	1	negative	G977A	O75064	not_in_strict_subset
AAVEKQRVREEIFAKGGFLPPEEIK	AAVEKQRVREEILAKGGFLPPEEIK	XRN2	31164343	1	0	1	negative	L140F	Q9H0D6	not_in_strict_subset
AAVSVLKPFSKGVPSTSSPAKALPQ	AAVSVLKPFSKGAPSTSSPAKALPQ	LRRC37A3	31164343	1	0	1	negative	A1255V	O60309	not_in_strict_subset
AAVTYRNQF	AAVTYLNQF	FIG4	35727629	1	1	0	positive	L401R	Q92562	not_in_strict_subset
AAWGRLLGISLSYLTGAAIW	AAWGRLFGISLSYLTGAAIW	CLCN7	31043415	1	0	1	negative	F528L	P51798	not_in_strict_subset
AAWTCQQLMNK	AAWTCQQLRNK	MRPL47	31857430	3	0	3	negative	R91M	Q9HD33	negative_in_strict_subset
AAYQRLTSEK	AAYQQLTSEK	GOLGA2	24323902	1	0	1	negative	Q628R	Q08379	not_in_strict_subset
AAYRQRLQGAQRQVLRETSFQRKEL	AAYRQRLQGAQRRVLRETSFQRKEL	SHROOM1	31164343	1	0	1	negative	R151Q	Q2M3G4	not_in_strict_subset
AAYTTRGGKIPIQWTAPEAIAYRKF	AAYTTRGGKIPIRWTAPEAIAYRKF	EPHA4	31164343	1	0	1	negative	R789Q	P54764	not_in_strict_subset
ACAAQLAFFLMFFISEFFILSAMAY	ACAAQLAFFLMFIISEFFILSAMAY	OR8K5	31164343	1	0	1	negative	I108F	Q8NH50	not_in_strict_subset
ACDPHSGHFV	ARDPHSGHFV	CDK4	26808500;16336973	2	1	1	positive	R24C	P11802	not_in_strict_subset
ACETMGNATAICYDKTGTLTTNRMT	ACETMGNATAICSDKTGTLTTNRMT	ATP2B2	31164343	1	0	1	negative	S498Y	Q01814	not_in_strict_subset
ACGGPTLELESQQELLLDLAKRSIL	ACGGPTLELESQRELLLDLAKRSIL	INHBC	31164343	1	0	1	negative	R40Q	P55103	not_in_strict_subset
ACHSHGVCNSNHSCHCAPGWAPPFC	ACHSHGVCNSNHNCHCAPGWAPPFC	ADAM33	31164343	1	0	1	negative	N668S	Q9BZ11	not_in_strict_subset
ACHSYLANHTRILSGEKTYKCNECG	ACHSYLANHTRIHSGEKTYKCNECG	ZNF808	31164343	1	0	1	negative	H393L	Q8N4W9	not_in_strict_subset
ACLIILVNLLAFEVIIYKVFRHTAG	ACLIILVNLLAFGVIIYKVFRHTAG	ADGRL4	35413272	1	0	1	negative	G590E	Q9HBW9	not_in_strict_subset
ACPGRDWRTEEENLRKKGEP	ACPGRDRRTEEENLRKKGEP	TP53	31043415	1	0	1	negative	R282W	P04637	not_in_strict_subset
ACPQDRRSCSGRAGDDRVWE	ACPQDRRSCSGRAGGDRVWE	PUS1	38416845	2	0	2	negative	G55D	Q9Y606	not_in_strict_subset
ACQIPHNMVLLVMAANLGKMNRSCQ	ACQIPHNMVLLVTAANLGKMNRSCQ	CCR6	31164343	1	0	1	negative	T277M	P51684	not_in_strict_subset
ACSAWKSCPETDVEKLVQLTFCAFH	ACSAWKSCPETDAEKLVQLTFCAFH	CROT	31164343	1	0	1	negative	A589V	Q9UKG9	not_in_strict_subset
ACSPGGSEDSEAIEEGDAESSVCPR	ACSPGGSEDSEAMEEGDAESSVCPR	FBXO38	31164343	1	0	1	negative	M763I	Q6PIJ6	not_in_strict_subset
ACSRTCGGGAQSHPVQCTRRVHYDS	ACSRTCGGGAQSRPVQCTRRVHYDS	ADAMTS16	31164343	1	0	1	negative	R950H	Q8TE57	not_in_strict_subset
ACVESCEVDNECCGVKKCCSNGCGH	ACVESCEVDNECSGVKKCCSNGCGH	ANOS1	31164343	1	0	1	negative	S158C	P23352	not_in_strict_subset
ACWWWATVSMTTEGYGDVVPGTTAG	ACWWWATVSMTTVGYGDVVPGTTAG	KCNS2	30709841;31164343	2	0	2	negative	V375E	Q9ULS6	not_in_strict_subset
ACYGADHDLGRLHSCVMASLRAQSPIP	ACYGADHDLGRLHPCVMASLRAQSPIP	RETSAT	28678784	1	1	0	positive	P546S	Q6NUM9	not_in_strict_subset
ADAEKDLLITTDSDGTYRRP	ADAEKDRLITTDSDGTYRRP	KIAA1549	31043415	1	0	1	negative	R1618L	Q9HCM3	not_in_strict_subset
ADAGYAILEKKGAIAERQHT	ADAGYAILEKKGALAERQHT	RBM10	31043415	1	0	1	negative	L703I	P98175	not_in_strict_subset
ADARDPLDCRRSSLSWDSRSPGVPL	ADARDPLDCRRSLLSWDSRSPGVPL	ROBO4	31164343	1	0	1	negative	L562S	Q8WZ75	not_in_strict_subset
ADAVNLTASLAARAATGAVETGWLQ	ADAVNLTASLAAGAATGAVETGWLQ	TACR3	31164343	1	0	1	negative	G31R	P29371	not_in_strict_subset
ADFDEIISEDRFQQLEKIKTIGSTY	ADFDEIISEDRFRQLEKIKTIGSTY	ADCY5	31164343	1	0	1	negative	R1117Q	O95622	not_in_strict_subset
ADFQACTGIENIAEAITLLEQNNWD	ADFQACTGIENIDEAITLLEQNNWD	FAF1	31164343	1	0	1	negative	D24A	Q9UNN5	not_in_strict_subset
ADGARIMVAAKNQIFLFDIHTSGLL	ADGARIMVAAKNKIFLFDIHTSGLL	APAF1	31164343	1	0	1	negative	K820Q	O14727	not_in_strict_subset
ADGARIMVAAKNQIFLWNTDSRSKV	ADGARIMVAAKNKIFLWNTDSRSKV	APAF1	31164343	1	0	1	negative	K820Q	C9JLV4	not_in_strict_subset
ADGKLTAEQGHNITLMVQLEEGDVQ	ADGKLTAEQGHNVTLMVQLEEGDVQ	SORCS1	31164343	1	0	1	negative	V817I	Q8WY21	not_in_strict_subset
ADISINVISMEVMNVIFLGVPVLFI	ADISINVISMEVTNVIFLGVPVLFI	OR2S2	34266885	2	0	2	negative	T203M	Q9NQN1	not_in_strict_subset
ADKLQRLEESMHHWSPHCALGWLQA	ADKLQRLEESMHRWSPHCALGWLQA	VPS37D	31164343	1	0	1	negative	R109H	Q86XT2	not_in_strict_subset
ADKSGTMSTYELWTALKAAGFQLSS	ADKSGTMSTYELRTALKAAGFQLSS	CAPN9	31164343	1	0	1	negative	R617W	O14815	not_in_strict_subset
ADLIELSQLVTDVSLLVNSQQEKID	ADLIELSQLVTDFSLLVNSQQEKID	STX17	31164343	1	0	1	negative	F189V	P56962	not_in_strict_subset
ADLSGMTGSRGLMLSGVLHKAFVEV	ADLSGMTGSRGLVLSGVLHKAFVEV	SERPINB3	31164343	1	0	1	negative	V324M	P29508	not_in_strict_subset
ADLTIIDNIKEMNFL	ADLTIIDNIEEMNFL	CLEC2B	33479501	1	0	1	negative	E77K	Q92478	not_in_strict_subset
ADNKLEVISHKIKNFRELRILILDK	ADNKLEVISHKIENFRELRILILDK	LRRD1	31164343	1	0	1	negative	E369K	A4D1F6	not_in_strict_subset
ADPIPSGRSPGPCGA	ADPIPSGLSPGPCGA	TRIO	29731959	5	1	4	positive			negative_in_strict_subset
ADQDKIRLILNNMQSVLADLQKRAF	ADQDKIRLILNNLQSVLADLQKRAF	DNAH6	31164343	1	0	1	negative	L848M	Q9C0G6	not_in_strict_subset
ADQEVKIGGIGATEVKLNGQEVELP	ADQEVKIGGIGASEVKLNGQEVELP	TECTA	31164343	1	0	1	negative	S786T	O75443	not_in_strict_subset
ADQQGKPHCVCQNPVTCPPTKPLDQ	ADQQGKPHCVCQDPVTCPPTKPLDQ	SPARCL1	26901407	1	0	1	negative	D458N	Q14515	not_in_strict_subset
ADQRAPGHSQYLDNNDLQAT	ADQRAPGHSQYLDNDDLQAT	NAALADL2	35361728	1	0	1	negative	D39N	Q58DX5	not_in_strict_subset
ADQTSPYKNKTCKLPSLCLSNFLKD	ADQTSPYKNKTCQLPSLCLSNFLKD	CCSER1	31164343	1	0	1	negative	Q784K	Q9C0I3	not_in_strict_subset
ADSLQLEKEVVRIWFCNRRQKEKRM	ADSLQLEKEVVRVWFCNRRQKEKRM	POU3F3	31164343	1	0	1	negative	V452I	P20264	not_in_strict_subset
ADSPDIHPIGWCGVTGHPLEVPQRT	ADSPDIHPIGWCDVTGHPLEVPQRT	L3MBTL4	31164343	1	0	1	negative	D355G	Q8NA19	not_in_strict_subset
ADTSEARPFW	ADTSEARPFR	SPATS2L	33038342	1	0	1	negative	R524W	Q9NUQ6	not_in_strict_subset
ADVAVLRTF	ADVAVFRTF	TEP1	35970920	1	0	1	negative	F1606L	Q99973	not_in_strict_subset
ADVLACLLFLLAILSYNRSLDQGCV	ADVLACLLFLLAFLSYNRSLDQGCV	TMTC1	31164343	1	0	1	negative	F180I	Q8IUR5	not_in_strict_subset
ADVLSPVLVK	ANVLSPVLVK	SLC49A3	33038342	1	0	1	negative	N179D	Q6UXD7	not_in_strict_subset
ADYEVFVIQPSQVKESWFTNREQMQ	ADYEVFVIQPSQDKESWFTNREQMQ	DENND5A	31164343	1	0	1	negative	D541V	Q6IQ26	not_in_strict_subset
AEAAAAASLEPFSLAGECDAMVGMM	AEAAAAASLEPFGLAGECDAMVGMM	ZNF697	31164343	1	0	1	negative	G226S	Q5TEC3	not_in_strict_subset
AEAERLDVKAI	AEAERLDVKAM	EIF5	30556813	1	0	1	negative	M275I	P55010	not_in_strict_subset
AEAKINKLEDEILVMDDQNN	AEAKIKKLEDEILVMDDQNN	MYH11	38416845	2	0	2	negative	K981N	P35749	not_in_strict_subset
AEATRHFSGPVW	AEATRHVSGPVW	REPIN1	33038342	1	0	1	negative	V92F	E5RK52	not_in_strict_subset
AEAYTGLSPPVPPFNCEVRDEFEEL	AEAYTGLSPPVPSFNCEVRDEFEEL	PJA2	31164343	1	0	1	negative	S221P	O43164	not_in_strict_subset
AECPDPPKTDLSSESIPLNDLKSEV	AECPDPPKTDLSRESIPLNDLKSEV	TBCK	31164343	1	0	1	negative	R747S	Q8TEA7	not_in_strict_subset
AEDPKDFMLSGERVLQTERS	AEDPKDLMLSGERVLQTERS	BRCA1	31043415	1	0	1	negative	L750F	P38398	not_in_strict_subset
AEEAWENHLKRNYSIIVDIFHGLFK	AEEAWENHLKRNDSIIVDIFHGLFK	USP15	34266885	2	0	2	negative	D431Y	Q9Y4E8	not_in_strict_subset
AEESFVSSL	AEGSFVSSL	REG3A	38782542	1	1	0	positive	G85E	Q06141	not_in_strict_subset
AEETPPFSNY	AEETPPYSNY	TIAM1	30556813	1	0	1	negative	Y283F	Q13009	not_in_strict_subset
AEFSVAKILPKTMNSSHYRFPAHGQ	AEFSVAKILPKTVNSSHYRFPAHGQ	ADGRD1	31164343	1	0	1	negative	V393M	Q6QNK2	not_in_strict_subset
AEGAVGALPGMIIFSQDYVANELTQ	AEGAVGALPGMITFSQDYVANELTQ	POLE	31164343	1	0	1	negative	T2049I	Q07864	not_in_strict_subset
AEGEPVCNACGLSMKLHGVPRPLAM	AEGEPVCNACGLYMKLHGVPRPLAM	GATA4	34321276	3	2	1	positive	Y298S	P43694	positive_in_strict_subset
AEGYEKTDDVSENTSLADQEEVRTI	AEGYEKTDDVSEKTSLADQEEVRTI	ATP8A1	31164343	1	0	1	negative	K27N	Q9Y2Q0	not_in_strict_subset
AEGYEVAHA	AEGYEVAHG	PPP5C	31221207	1	0	1	negative	G439A	P53041	not_in_strict_subset
AEHGDEPRHGGLILRLGLHQQGSEP	AEHGDEPRHGGLTLRLGLHQQGSEP	WDR18	31164343	1	0	1	negative	T358I	Q9BV38	not_in_strict_subset
AEHGTCYTR	AEYGTCYTR	TUBGCP6	35727629	1	0	1	negative	Y403H	Q96RT7	not_in_strict_subset
AEHSLQVAY	AEHSLQVAH	SEC22C	27312342	1	1	0	positive	H218Y	Q9BRL7	not_in_strict_subset
AEISMGTEI	AEISMGTEV	NOP58	35727629	1	0	1	negative	V246I	Q9Y2X3	not_in_strict_subset
AEKAELRVKELEVRELMHVR	AEKAELRVKELEVRKLMHVR	NDUFB5	38416845	2	2	0	positive	K158E	O43674	not_in_strict_subset
AEKENTSVLQQNLSLSGSRNGEENI	AEKENTSVLQQNPSLSGSRNGEENI	TAF8	26901407	2	0	2	negative	P277L	Q7Z7C8	not_in_strict_subset
AEKHAFGSIPEIMEYHKHNAAGLVT	AEKHAFGSIPEIIEYHKHNAAGLVT	TEC	31164343	1	0	1	negative	I327M	P42680	not_in_strict_subset
AEKRGLAANPGSHYDDLVSRLLEQG	AEKRGLAANPGSRYDDLVSRLLEQG	ADAMTSL1	31164343	1	0	1	negative	R1020H	Q8N6G6	not_in_strict_subset
AELEEVSSY	AELEEVSSH	DAOA	33038342	1	0	1	negative	H101Y	P59103	not_in_strict_subset
AELHLGDFLVFLHRVVSSKAIQSKM	AELHLGDFLVFLRRVVSSKAIQSKM	HERC1	31164343	1	0	1	negative	R1912H	Q15751	not_in_strict_subset
AELLAKQLY	AELLAKELY	RUBCNL	33038342	1	0	1	negative	E345Q	Q9H714	not_in_strict_subset
AELLHHDFFQMDAFAERFSQELQLK	AELLHHDFFQMDGFAERFSQELQLK	CDKL2	35413272	1	0	1	negative	G291A	Q92772	not_in_strict_subset
AELPGSLSV	AELPGSLSL	PLAGL2	35727629	1	0	1	negative	L372V	Q9UPG8	not_in_strict_subset
AELTGIKWCRY	AELTGIKWRRY	MED13L	30744692	1	0	1	negative	R33C	Q71F56	not_in_strict_subset
AEMEYLKIAQDLKMYGVNYFAIRNK	AEMEYLKIAQDLEMYGVNYFAIRNK	NF2	31164343	1	0	1	negative	E215K	P35240	not_in_strict_subset
AEPINIQTW	AEPIDIQTW	LPGAT1	32314731;9637538	3	2	1	positive	D266N	Q92604	positive_in_strict_subset
AEPPFYVGF	AEPPFYVGS	ADARB1	33479501	1	0	1	negative	S194F	P78563	not_in_strict_subset
AEPSVFTKTTADRVARVRKSKGKFA	AEPSVFTKTTADGVARVRKSKGKFA	GRIA3	31164343	1	0	1	negative	G721R	P42263	not_in_strict_subset
AEQKGLTEVI	AEQKGLTEVT	TAX1BP1	35970920	1	0	1	negative	T210I	Q86VP1	not_in_strict_subset
AEQLQQPLGLTWLVVLIWGNDAEKL	AEQLQQPLGLTWPVVLIWGNDAEKL	RNF43	31164343	1	1	0	positive	P160L	Q68DV7	not_in_strict_subset
AEQQASLLL	AEQQAALLL	TADA1	31888734	1	0	1	negative	A258S	Q96BN2	not_in_strict_subset
AEQQGACPGL	AEQRGACPGL	TBC1D10C	33038342	1	0	1	negative	R302Q	Q8IV04	not_in_strict_subset
AERLDVKAI	AERLDVKAM	EIF5	30556813	1	0	1	negative	M275I	P55010	not_in_strict_subset
AESAQDFASRAKRAVQKLVQKVGFF	AESAQDFASRAKLAVQKLVQKVGFF	VMP1	31164343	1	0	1	negative	L246R	Q96GC9	not_in_strict_subset
AESTSMFDMRCEAEAAVQPHSRARQ	AESTSMFDMRCEEEAAVQPHSRARQ	LIMCH1	31164343	1	0	1	negative	E335A	Q9UPQ0	not_in_strict_subset
AESYQNVVDLAENRKPHNTIQDNME	AESYQNVVDLAEDRKPHNTIQDNME	ZIM2	31164343	1	0	1	negative	D112N	Q9NZV7	not_in_strict_subset
AETASGGEEAGTTSGGEEAGIASGG	AETASGGEEAGTASGGEEAGIASGG	APOBR	26901407	1	0	1	negative	A331T	Q0VD83	not_in_strict_subset
AETMFTDLDSFVAFPPPLPPPPPPYHPPA	AETMFTDLDSFVAFHPPLPPPPPPYHPPA	BTBD7	33262074	2	2	0	positive	H755P	Q9P203	not_in_strict_subset
AEVAKNCGIAI	AEVAKNRGIAI	ITPR2	33038342	1	0	1	negative	R1547C	Q14571	not_in_strict_subset
AEVDQDGVVM	AEVDEDGVVM	NOTCH4	34244308	2	0	2	negative	E1522Q	Q99466	not_in_strict_subset
AEVDVREREI	AEVDVRERET	BNC2	35970920	1	0	1	negative	T56I	Q6ZN30	not_in_strict_subset
AEVHQLVV	AEVHRLVV	PRKAG1	31888734	1	0	1	negative	R299Q	P54619	not_in_strict_subset
AEVHQLVVV	AEVHRLVVV	PRKAG1	31888734	1	0	1	negative	R299Q	P54619	not_in_strict_subset
AEVIDTPVFELKVFDIAGNFDPMIP	AEVIDTPVFELKDFDIAGNFDPMIP	HARS1	31164343	1	0	1	negative	D101V	B4DDD8	not_in_strict_subset
AEVLGPIL	AEVLGLIL	PRKDC	33303615	1	1	0	positive	L2325P	P78527	not_in_strict_subset
AEVPENVFL	AEVPESVFL	TNFAIP2	33208106	1	0	1	negative	S215N	Q03169	not_in_strict_subset
AEVSVLYTV	AGVSVLYTV	IL12RB1	33038342	1	0	1	negative	G104E	P42701	not_in_strict_subset
AEVTGVGYNQFGEVMVDGDV	AEVTGVGYNQFGEVIVDGDV	ATP2C1	38416845	2	0	2	negative	I387M	P98194	not_in_strict_subset
AEVTLNNTIYKNVNVLAFLNKRTDF	AEVTLNNTIYKNDNVLAFLNKRTDF	FCRL5	31164343	1	0	1	negative	D139V	Q96RD9	not_in_strict_subset
AEWRNGSTSSL	PEWRNGSTSSL	PARP14	30556813	1	0	1	negative	P1095A	Q460N5	not_in_strict_subset
AEWRRRGYAPLLYPQSHCDVPADRDRY	AEWRRRGYAPLLYLQSHCDVPADRDRY	FUT11	34903219	1	1	0	positive	L214P	Q495W5	not_in_strict_subset
AEYGAASPSSAIHTNFSTKQLTELE	AEYGAASPSSAIRTNFSTKQLTELE	HOXD1	31164343	1	0	1	negative	R233H	Q9GZZ0	not_in_strict_subset
AEYQDMHSY	AEHQDMHSY	SMO	33038342	1	1	0	positive	H227Y	Q99835	not_in_strict_subset
AFAGLMYLFVRQRYFVGYLGERTQS	AFAGLMYLFVRQKYFVGYLGERTQS	ALOX5AP	31164343	1	0	1	negative	K96R	P20292	not_in_strict_subset
AFALGPARRGRRGTRAAGSLLSRAA	AFALGPARRGRRRTRAAGSLLSRAA	ZPBP	31164343	1	0	1	negative	R15G	Q9BS86	not_in_strict_subset
AFCAGLYACKEGHNSPCLVYVTFNQ	AFCAGLYACKEGRNSPCLVYVTFNQ	ITFG2	31164343	1	0	1	negative	R364H	Q969R8	not_in_strict_subset
AFDLIEHYFGVEDDDPSIVPQVDEN	AFDLIEHYFGVEEDDPSIVPQVDEN	KPNA5	31164343	1	0	1	negative	E509D	O15131	not_in_strict_subset
AFDRYKAIINPLFYTVNMSSRVCYL	AFDRYKAIINPLLYTVNMSSRVCYL	OR5W2	31164343	1	0	1	negative	L131F	Q8NH69	not_in_strict_subset
AFFAQLQLDEETGQFLPIQPAQHIQSE	AFFAQLQLDEETGEFLPIQPAQHIQSE	NFE2L2	33928024	1	0	1	negative	E82Q	Q16236	not_in_strict_subset
AFFDGTFLW	ASFDGTFLW	TRAF1	35413271	1	0	1	negative	S264F	Q13077	not_in_strict_subset
AFFLPPGEGLF	ALFLPPGEGLF	BAAT	33038342	1	0	1	negative	L151F	Q14032	not_in_strict_subset
AFFLSYEELLQRHLGKYEHSISVRP	AFFLSYEELLQRRLGKYEHSISVRP	ITIH5	31164343	1	0	1	negative	R166H	Q86UX2	not_in_strict_subset
AFGELRDQQEQVEEDMETKCFICGI	AFGELRDQQEQVKEDMETKCFICGI	RYR2	35439168	1	0	1	negative	K4881E	Q92736	not_in_strict_subset
AFGSAHLFR	AFGSAHLYR	PGAP1	28031159	1	1	0	positive	Y903F	Q75T13	not_in_strict_subset
AFHFVSYVPITGWLFELDGLKVYPI	AFHFVSYVPITGRLFELDGLKVYPI	BAP1	31164343	1	0	1	negative	R179W	Q92560	not_in_strict_subset
AFIKKCRLIYHQQTHTGEKPHGCSV	AFIKKCRLIYHQRTHTGEKPHGCSV	ZNF615	31164343	1	0	1	negative	R308Q	Q8N8J6	not_in_strict_subset
AFIRGSQLTQHQIIHTNEKPYECKE	AFIRGSQLTQHQRIHTNEKPYECKE	ZNF420	31164343	1	0	1	negative	R383I	Q8TAQ5	not_in_strict_subset
AFITHGGTNGIYKAIYHGVPMVGIP	AFITHGGTNGIYEAIYHGVPMVGIP	UGT2A1	31164343	1	0	1	negative			not_in_strict_subset
AFKQARDGCPEPLAAMLFVCSRSGH	AFKQARDGCPEPSAAMLFVCSRSGH	WDR90	31164343	1	0	1	negative	S569L	Q96KV7	not_in_strict_subset
AFKWSSTLTKHKKIHTGEKPYKCEE	AFKWSSTLTKHKIIHTGEKPYKCEE	ZNF43	29867227	1	0	1	negative	I670K	P17038	not_in_strict_subset
AFLKLQVPCDSTKSEMNHLYPAFAQ	AFLKLQVPCDSTESEMNHLYPAFAQ	MGAT5B	31164343	1	0	1	negative	E736K	Q3V5L5	not_in_strict_subset
AFLSCICFR	AFLSCICCR	MCOLN2	28031159	1	1	0	positive	C552F	Q8IZK6	not_in_strict_subset
AFLSTHLKLFL	AFLSTHLKLFP	C3AR1	27198675	1	0	1	negative	P298L	Q16581	not_in_strict_subset
AFNRGSNLIQHQRIHSNEKPFVCRE	AFNRGSNLIQHQKIHSNEKPFVCRE	ZNF780B	31164343	1	0	1	negative	K297R	Q9Y6R6	not_in_strict_subset
AFNRSSNLTKHKIIHTGDVPYKCDE	AFNRSSNLTKHKRIHTGDVPYKCDE	ZNF506	29867227	1	0	1	negative	R333I	Q5JVG8	not_in_strict_subset
AFNSAERAVTEVHEVTRKSVPRNSL	AFNSAERAVTEVREVTRKSVPRNSL	TOGARAM1	31164343	1	0	1	negative	R1473H	Q9Y4F4	not_in_strict_subset
AFNWFSHFTTHKSIHTGEKPYQCEK	AFNWFSHFTTHKRIHTGEKPYQCEK	ZNF730	31164343	1	0	1	negative	R248S	Q6ZMV8	not_in_strict_subset
AFNWNDQRCKTRKRYICQFAQEHIS	AFNWNDQRCKTRNRYICQFAQEHIS	CLEC18A	31164343	1	0	1	negative	N428K	A5D8T8	not_in_strict_subset
AFPASHDPDPAILAPTATPSARGAV	AFPASHDPDPAIPAPTATPSARGAV	MINK1	39115419	2	1	1	positive	P624L	Q8N4C8	not_in_strict_subset
AFPEVLACESVDIDLCIYSLHLKDL	AFPEVLACESVDVDLCIYSLHLKDL	EVC	31164343	1	0	1	negative	V209I	P57679	not_in_strict_subset
AFPNIDKISKITSSVLIIHGTEDEVID	AFPNIDKISKITSPVLIIHGTEDEVID	ABHD17B	35413271	2	2	0	positive	P226S	Q5VST6	not_in_strict_subset
AFPRRNLIQDAREAIVHTLQACHGC	AFPRRNLIQDARDAIVHTLQACHGC	PRR19	31164343	1	0	1	negative	D172E	A6NJB7	not_in_strict_subset
AFPVHSWYNF	AFPVHNWYNF	GTF2F1	31511069	1	0	1	negative	N142S	P35269	not_in_strict_subset
AFQDDASNAPLEFK	AFQDDAANAPLEFK	PRCC	31221207	1	0	1	negative	A317S	Q92733	not_in_strict_subset
AFQEQVWAEMCSFKAVTAIEKQREE	AFQEQVWAEMCSIKAVTAIEKQREE	SYNE2	31164343	1	0	1	negative	I3206F	Q8WXH0	not_in_strict_subset
AFQEYDSFEK	AFQEDDSFEK	MTFR2	26940869	1	0	1	negative	D326Y	Q6P444	not_in_strict_subset
AFQTSEKKFYI	AFQTSEKKFHI	USP9X	27198675	1	0	1	negative	H1448Y	Q93008	not_in_strict_subset
AFRLQGELTRHHGIHTCEKPYECKE	AFRLQGELTRHHRIHTCEKPYECKE	ZNF546	31164343	1	0	1	negative	R545G	Q86UE3	not_in_strict_subset
AFRQSSALIQHQKMHTGERPYKCNE	AFRQSSALIQHQRMHTGERPYKCNE	ZNF354A	31164343	1	0	1	negative	R486K	O60765	not_in_strict_subset
AFSAYMPLF	AFSAYTPLF	ALPK1	39559350	1	1	0	positive	T292M	Q96QP1	not_in_strict_subset
AFSDTSRIQTKSQLSLTPGLMETSI	AFSDTSRIQTKSKLSLTPGLMETSI	MUC16	31164343	1	0	1	negative	K9283Q	Q8WXI7	not_in_strict_subset
AFSTCSSHLIMVPLFYGTALFIYIR	AFSTCSSHLIMVSLFYGTALFIYIR	OR10C1	31164343	1	0	1	negative	S248P	Q96KK4	not_in_strict_subset
AFSTCSSHLIVVFLFFGAGTITYLQ	AFSTCSSHLIVVILFFGAGTITYLQ	OR10AG1	31164343	1	0	1	negative	I240F	Q8NH19	not_in_strict_subset
AFVANCGKIF	ACVANCGKIF	STAM2	31888734	1	0	1	negative	C72F	O75886	not_in_strict_subset
AFVEFYHF	AFVEFYHL	RBM5	34270940	1	0	1	negative	L150F	P52756	not_in_strict_subset
AFVGNQLPFIGFSYYRENLLLSDSP	AFVGNQLPFIGFTYYRENLLLSDSP	ROCK2	31164343	1	0	1	negative	T414S	O75116	not_in_strict_subset
AFVLEGSDKIGETDFNRSKEFMEEV	AFVLEGSDKIGEADFNRSKEFMEEV	VWF	31164343	1	0	1	negative	A1512T	P04275	not_in_strict_subset
AFVNDFLAEKLKLEPI	AFVNDFLAEKLKPEPI	NXN	31164343	1	0	1	negative	P432L	Q6DKJ4	not_in_strict_subset
AFWLFWGLTYI	AFWLSWGLTYI	ABCA10	27198675	1	0	1	negative	S179F	Q8WWZ4	not_in_strict_subset
AFYKREMFDPAEKFKMDHRRRGIALIF	AFYKREMFDPAEKYKMDHRRRGIALIF	CASP6	34903219	1	0	1	negative	Y37F	P55212	not_in_strict_subset
AGAAGGEAGGAGVPGPAEEDGEDED	AGAAGGEAGGAGAPGPAEEDGEDED	LMTK3	31164343	1	0	1	negative	A1270V	Q96Q04	not_in_strict_subset
AGAARASGPRGGTPRGPHGGAASAQ	AGAARASGPRGGAPRGPHGGAASAQ	CTAG2	31164343	1	0	1	negative	A60T	O75638	not_in_strict_subset
AGACNTVMK	AGACNTVIK	ATP2A3	35122353	1	0	1	negative	I475M	Q93084	not_in_strict_subset
AGAERQALDFVFTPDP	AGAERQALDFVFAPDP	ASPHD1	31164343	1	0	1	negative	A387T	Q5U4P2	not_in_strict_subset
AGAFLSSPGLLAVFG	AGAFLSPPGLLAVFG	MEGF8	30906654	1	1	0	positive	P238S	Q7Z7M0	not_in_strict_subset
AGAPPSPPSPGRRPPDAESVHSIYH	AGAPPSPPSPGRGPPDAESVHSIYH	CACNA1H	31164343	1	0	1	negative	G565R	O95180	not_in_strict_subset
AGAPTAPAASATQAAQVRRAASAAP	AGAPTAPAASATRAAQVRRAASAAP	GNAS	31164343	1	0	1	negative	R506Q	Q5JWF2	not_in_strict_subset
AGASPAEKGGGPWGDAWKYSTDVKL	AGASPAEKGGGPRGDAWKYSTDVKL	OTUD7A	31164343	1	0	1	negative	R608W	Q8TE49	not_in_strict_subset
AGCTADFRNRDHNTFLAVRYSRGRL	AGCTADFRNRDHDTFLAVRYSRGRL	LMAN2	31164343	1	0	1	negative	D212N	Q12907	not_in_strict_subset
AGDDFVESSILDVVQRVDSAINSTR	AGDDFVESSILDAVQRVDSAINSTR	PXDNL	31164343	1	0	1	negative	A617V	A1KZ92	not_in_strict_subset
AGDLASLKKAFELGIPVDMKDNYYK	AGDLASLKKAFESGIPVDMKDNYYK	ANKEF1	26901407	1	0	1	negative	S514L	Q9NU02	not_in_strict_subset
AGDSVYTYFSAVPGQDGEVDAEELQ	AGDSVYTYFSAVAGQDGEVDAEELQ	GCA	31164343	1	0	1	negative	A62P	P28676	not_in_strict_subset
AGDTYSMVSYSDMGSSTGSHGTSTT	AGDTYSMVSYSDTGSSTGSHGTSTT	WHRN	31164343	1	0	1	negative	T525M	Q9P202	not_in_strict_subset
AGDVGKSAL	AGGVGKSAL	HRAS	31888734	1	0	1	negative	G13D	P01112	not_in_strict_subset
AGEYCVPRGNRRQFRVRQPILQYRW	AGEYCVPRGNRRRFRVRQPILQYRW	BEX1	31164343	1	0	1	negative	R52Q	Q9HBH7	not_in_strict_subset
AGFALGAKLCRPNAEVWCLFGDGAF	AGFALGAKLCRPDAEVWCLFGDGAF	ILVBL	31164343	1	0	1	negative	D512N	A1L0T0	not_in_strict_subset
AGFHVTRNGK	AGFHVTRDGK	FBN1	34270940	1	0	1	negative	D566N	P35555	not_in_strict_subset
AGGAEGETPHMLFRPHVFMPEVTPD	AGGAEGETPHMLLRPHVFMPEVTPD	PRG4	31164343	1	0	1	negative	L1109F	Q92954	not_in_strict_subset
AGGAGGREELLAATL	AGGAGGRGELLAATL	KPTN	33479501	1	0	1	negative	G39E	Q9Y664	not_in_strict_subset
AGGASVGGSGLPQGRRPPRWRQKLE	AGGASVGGSGLPRGRRPPRWRQKLE	ZBTB4	26901407	1	0	1	negative	R691Q	Q9P1Z0	not_in_strict_subset
AGGEDEQACGTTDFQSPEAG	AGGEDEQACGTTDFESPEAG	MAMDC4	35361728	1	0	1	negative	E496Q	Q6UXC1	not_in_strict_subset
AGGTGLERGVAGMPAEFSIWTREAG	AGGTGLERGVAGVPAEFSIWTREAG	FLNC	31164343	1	0	1	negative	V2331M	Q14315	not_in_strict_subset
AGGTGSGLGSYLLEQLNDRY	AGGTGSGLGSYLLERLNDRY	TUBG2	38416845	2	0	2	negative	R156Q	Q9NRH3	not_in_strict_subset
AGHSMKPHRLAL	AGHPMKPHRLAL	HDAC3	31221207	1	0	1	negative	P23S	O15379	not_in_strict_subset
AGHTLNLRVPAARSQPAAAF	AGHTLTLRVPAARSQPAAAF	ABCA7	38416845	2	1	1	positive	T2023N	Q8IZY2	not_in_strict_subset
AGHWIQVLQCRQCCVGEAATRPGRS	AGHWIQVLQCRQRCVGEAATRPGRS	P3H3	31164343	1	0	1	negative			not_in_strict_subset
AGISTAASIPDYQGPNGVWTLLQKG	AGISTAASIPDYRGPNGVWTLLQKG	SIRT7	31164343	1	0	1	negative	R120Q	Q9NRC8	not_in_strict_subset
AGKEQPLAVDGATGPGNGPQHAYDD	AGKEQPLAVDGASGPGNGPQHAYDD	NOS1	31164343	1	0	1	negative	S153T	P29475	not_in_strict_subset
AGKVSYDVSGFCKRNRDVLFSDLIE	AGKVSYDVSGFCERNRDVLFSDLIE	MYO1F	31164343	1	0	1	negative	E518K	O00160	not_in_strict_subset
AGLCPAPCSCRISLLDCSRRKLPAP	AGLCPAPCSCRIPLLDCSRRKLPAP	LRIG2	31164343	1	0	1	negative	P52S	O94898	not_in_strict_subset
AGLRVTESKGHSDSWHLSLDTAIRV	AGLRVTESKGHSESWHLSLDTAIRV	PILRB	31164343	1	0	1	negative	E180D	Q9UKJ0	not_in_strict_subset
AGLSLVGLLTLGVVLSAAATVREAQ	AGLSLVGLLTLGAVLSAAATVREAQ	TSPAN32	31164343	1	0	1	negative	A76V	Q96QS1	not_in_strict_subset
AGLSQANFTLGPVSPSYGGQ	AGLSQANFTLGPVSRSYGGQ	LILRB2	38416845	2	0	2	negative	R288P	Q8N423	not_in_strict_subset
AGLSWSAPERAAAVPGRLAEVCAVL	AGLSWSAPERAAPVPGRLAEVCAVL	BOK	31164343	1	0	1	negative	P58A	Q9UMX3	not_in_strict_subset
AGLTKKGVSSPASPGP	AGLTKKGVSSPAPPGP	MAST1	31164343	1	0	1	negative	P1567S	Q9Y2H9	not_in_strict_subset
AGNDAIVAFARNDQLNVVIHQLNAP	AGNDAIVAFARNHQLNVVIHQLNAP	OTUD3	31164343	1	0	1	negative	H146D	Q5T2D3	not_in_strict_subset
AGPFSIMFTPLDCYSDRNHQITRYQ	AGPFSIMFTPLDRYSDRNHQITRYQ	FRY	26901407	1	0	1	negative	R1143C	Q5TBA9	not_in_strict_subset
AGPKPSSSEWAVCWAP	AGPKPSSCEWAVCWAP	DNM3	33479501	1	1	0	positive			not_in_strict_subset
AGQHIAKSLF	AGQHIAKSPF	FLNA	28678784	2	1	1	positive	P369L	P21333	not_in_strict_subset
AGRRYGVQVMGSVLLAEMKAKQEKR	AGRRYGVQVMGSGLLAEMKAKQEKR	CARMIL1	31164343	1	0	1	negative	G1166V	Q5VZK9	not_in_strict_subset
AGSFVFNLRWAEEPESAGEPMVVTA	AGSFVFNLRWAEGPESAGEPMVVTA	CACNA2D4	34266885	2	0	2	negative	G822E	Q7Z3S7	not_in_strict_subset
AGSGRRKISTEIVFPEKLEETKLIV	AGSGRRKISTEIEFPEKLEETKLIV	VEPH1	31164343	1	0	1	negative	E384V	Q14D04	not_in_strict_subset
AGSPAAGPPLQPWEPLSYSRLQRKS	AGSPAAGPPLQPREPLSYSRLQRKS	ALK	31164343	1	0	1	negative	R41W	Q9UM73	not_in_strict_subset
AGSPTSGSTHIFSEPLGASTTRISE	AGSPTSGSTHIFGEPLGASTTRISE	ADGRG4	31164343	1	0	1	negative	G963S	Q8IZF6	not_in_strict_subset
AGTALAFRTLVTHISNDLEL	AGTALAFRTLVTRISNDLEL	MARK4	31164343	1	0	1	negative	R745H	Q96L34	not_in_strict_subset
AGTFRVLKEPLALLRALELLFAIFA	AGTFRVLKEPLAFLRALELLFAIFA	SYNPR	31164343	1	0	1	negative	F22L	F8WF23	not_in_strict_subset
AGTPCGAVFGQRFDETVAYEQKFGP	AGTPCGAVFGQRLDETVAYEQKFGP	ARHGAP25	31164343	1	0	1	negative	L162F	P42331	not_in_strict_subset
AGVAGEAGPPPESEGSGSTKPGTPG	AGVAGEAGPPPEREGSGSTKPGTPG	DENND2B	31164343	1	0	1	negative	R354S	P78524	not_in_strict_subset
AGVGRTGTFIVINAMMAMMHAEQKV	AGVGRTGTFIVIDAMMAMMHAEQKV	PTPRE	31164343	1	0	1	negative	D349N	P23469	not_in_strict_subset
AGVNQISYW	AGVNRISYW	CDADC1	36356599	1	1	0	positive	R148Q	Q9BWV3	not_in_strict_subset
AGVPAVILRRPNHSQPLPPSSLQRF	AGVPAVILRRPNQSQPLPPSSLQRF	NCSTN	31164343	1	0	1	negative	Q418H	Q92542	not_in_strict_subset
AGWARGWCLGCCRLLPLSLSLAAAK	AGWARGWCLGCCLLLPLSLSLAAAK	PCDH7	31164343	1	0	1	negative	L19R	O60245	not_in_strict_subset
AGWIYDITQKYDFFFY	AGWIYDITQKYDFSFY	SLC16A14	33479501	1	0	1	negative	S473F	Q7RTX9	not_in_strict_subset
AGYDAPRAV	AGDDAPRAV	ACTA1	34782741	3	2	1	positive	D26Y	P68133	positive_in_strict_subset
AGYLLALGPLLFMSICDVWLQLFSR	AGYLLALGPLLFISICDVWLQLFSR	SLC29A4	31164343	1	0	1	negative	I150M	Q7RTT9	not_in_strict_subset
AGYSIYGVGSMSHYEQVLHHIRYRN	AGYSIYGVGSMSRYEQVLHHIRYRN	CLSTN2	31164343	1	0	1	negative	R744H	Q9H4D0	not_in_strict_subset
AHAKEDPLLTPVLASENPFREKKFF	AHAKEDPLLTPVPASENPFREKKFF	GNG2	31164343	1	0	1	negative	P55L	P59768	not_in_strict_subset
AHERLAELEEKLRVAVNEQTGNGER	AHERLAELEEKLPVAVNEQTGNGER	PATL1	31164343	1	0	1	negative	P61R	Q86TB9	not_in_strict_subset
AHFQLQML	AHFQRQML	SLC4A2	29895573	2	0	2	negative	R631L	P04920	not_in_strict_subset
AHGNEVLGRELLVLLVQFVCQEYLA	AHGNEVLGRELLLLLVQFVCQEYLA	CPXM2	31164343	1	0	1	negative	L390V	Q8N436	not_in_strict_subset
AHKALLATQSDYVRIMFTADMRERD	AHKALLATQSDYFRIMFTADMRERD	KLHL15	31164343	1	0	1	negative	F56V	Q96M94	not_in_strict_subset
AHKQRLKELKQRGFARNVASKSWKD	AHKQRLKELKQREFARNVASKSWKD	ZNF804B	35104158	1	1	0	positive	E92G	A4D1E1	not_in_strict_subset
AHLDRCVIAGLCFLTLGGVILSCLL	AHLDRCVIAGLCLLTLGGVILSCLL	TMEM74	31164343	1	0	1	negative	L238F	Q96NL1	not_in_strict_subset
AHLKRSAESGDAFDIQRCYC	AHLKRYAESGDAFDIQRCYC	TBXAS1	38416845	2	0	2	negative	Y169S	P24557	not_in_strict_subset
AHLRVVGPQQLHYETNERLFDEKYK	AHLRVVGPQQLHSETNERLFDEKYK	TIMM29	31164343	1	0	1	negative	S206Y	Q9BSF4	not_in_strict_subset
AHMPYTTAVIHEVQHFGDIV	AHMPYTTAVIHEVQRFGDIV	CYP2D6	38416845	2	0	2	negative	R365H	P10635	not_in_strict_subset
AHPDLLLAITAGPTPEERVICFVEY	AHPDLLLAITAGATPEERVICFVEY	OSBPL10	31164343	1	0	1	negative	A449P	Q9BXB5	not_in_strict_subset
AHQILCILSALAVGLTHFHFDGFEI	AHQILCILSALAAGLTHFHFDGFEI	DNAH2	31164343	1	0	1	negative	A1881V	Q9P225	not_in_strict_subset
AHQRIHTGEKPYVCSECGKGFTYNR	AHQRIHTGEKPYACSECGKGFTYNR	ZNF197	31164343	1	0	1	negative	A847V	O14709	not_in_strict_subset
AHRTGTLELGDKFLAIDNIRLDNCS	AHRTGTLELGDKLLAIDNIRLDNCS	GRIP1	31164343	1	0	1	negative	L623F	Q9Y3R0	not_in_strict_subset
AHTRTEATFFPPLLGI	AHTRTGATFFPPLLGI	BAZ2B	33479501	1	1	0	positive	G126E	Q9UIF8	not_in_strict_subset
AHVMTLYKTHSYMRDCATWVNVVCR	AHVMTLYKTHSYTRDCATWVNVVCR	FRY	31164343	1	0	1	negative	T2198M	Q5TBA9	not_in_strict_subset
AHYPVHECVFKGNVRRLSSLIRTHN	AHYPVHECVFKGDVRRLSSLIRTHN	ANKRD13C	31164343	1	0	1	negative	D124N	Q8N6S4	not_in_strict_subset
AIAAAAAAAYAAVTSSAAQAAKVAA	AIAAAAAAAYAAATSSAAQAAKVAA	C16orf96	31164343	1	0	1	negative	A581V	A6NNT2	not_in_strict_subset
AIAKFNFNA	AIAKFNFNG	SORBS1	31511069	1	0	1	negative	G880A	Q9BX66	not_in_strict_subset
AIAMAMSASQDAFPIVPQLQVENGE	AIAMAMSASQDALPIVPQLQVENGE	MAP3K1	37731488	2	2	0	positive	L1202F	Q13233	not_in_strict_subset
AIANSCMNPILYFFMGQDFKKFKVA	AIANSCMNPILYVFMGQDFKKFKVA	CMKLR1	31164343	1	0	1	negative	V317F	Q99788	not_in_strict_subset
AICHPLRYSVLMRHRVCLLLASGCW	AICHPLRYSVLMSHRVCLLLASGCW	OR2T10	31164343	1	0	1	negative	S137R	Q8NGZ9	not_in_strict_subset
AIDAALTFV	AIDAALTSV	NUP210	31921104;35433456	5	4	1	positive	S427F	Q8TEM1	positive_in_strict_subset
AIEAKAALKQLQQIFENYKKEKAEN	AIEAKAALKQLQEIFENYKKEKAEN	TPR	31164343	1	0	1	negative	E677Q	P12270	not_in_strict_subset
AIEDGNLEEMEEDVRLKKRKRRRNV	AIEDGNLEEMEEEVRLKKRKRRRNV	SMARCA2	31164343	1	0	1	negative	E1340D	P51531	not_in_strict_subset
AIESQEFFAGFKIQPELSTISEDGK	AIESQEFFAGFKLQPELSTISEDGK	VWDE	31164343	1	0	1	negative	L294I	Q8N2E2	not_in_strict_subset
AIFLFSPAILLLSISLLIGLFGYLE	AIFLFSPAILLLPISLLIGLFGYLE	PHLDB2	26901407	1	0	1	negative	P499S	E9PDY7	not_in_strict_subset
AIGVLIYMDQTKYPIVNAELSFFGH	AIGVLIYMDQTKFPIVNAELSFFGH	TFRC	31164343	1	0	1	negative	F288Y	P02786	not_in_strict_subset
AIHGFRETEKSRCSEASRAILQRVQ	AIHGFRETEKSRWSEASRAILQRVQ	ALKBH7	31164343	1	0	1	negative	W81C	Q9BT30	not_in_strict_subset
AIHLIDSNTLQVADI	AIHLIDPNTLQVADI	NMD3	33479501	1	0	1	negative	P286S	Q96D46	not_in_strict_subset
AIIITYVPAFFTLFAHRFGGHTIPP	AIIITYVPAFFTFFAHRFGGHTIPP	OR52N5	31164343	1	0	1	negative	F268L	Q8NH56	not_in_strict_subset
AIIYNLWFGYDVNWAVEEPRLHNQL	AIIYNLWFGYDVKWAVEEPRLHNQL	GGTLC1	31164343	1	0	1	negative	K152N	Q9BX51	not_in_strict_subset
AIKELFAGKPVLWHPLAWILLLSLI	AIKELFAGKPVLRHPLAWILLLSLI	NIPA2	31164343	1	0	1	negative	R214W	Q8N8Q9	not_in_strict_subset
AIKVEKFCCAVFIKVPSSWQVKDNR	AIKVEKFCCAVFAKVPSSWQVKDNR	SLFN5	31164343	1	0	1	negative	A307I	Q08AF3	not_in_strict_subset
AILHDISSNVTFRIFQIHSQYQNTT	AILHDISSNVTFLIFQIHSQYQNTT	TM7SF3	31164343	1	0	1	negative	L65R	Q9NS93	not_in_strict_subset
AILLGAEEK	AKLLGAEEK	EGFR	34244308	2	0	2	negative	K860I	P00533	not_in_strict_subset
AILPFTPEF	AISPFTPEF	ARHGEF12	27198675	1	0	1	negative	S1468L	Q9NZN5	not_in_strict_subset
AILPFTPEFL	AISPFTPEFL	ARHGEF12	27198675	2	0	2	negative	S1468L	Q9NZN5	not_in_strict_subset
AILPFTPEFLV	AISPFTPEFLV	ARHGEF12	27198675	1	0	1	negative	S1468L	Q9NZN5	not_in_strict_subset
AINASVGAAGSAENTPSKEV	AINASVGAAGSAENAPSKEV	SLC1A5	38416845	2	0	2	negative	A175T	Q15758	not_in_strict_subset
AINRPTVLK	AIYRPTVLK	BBS12	33038342	1	1	0	positive	Y583N	Q6ZW61	not_in_strict_subset
AIPEGQFIDSRKVAEKLLSSLDIDH	AIPEGQFIDSRKGAEKLLSSLDIDH	MYH7	31164343	1	0	1	negative	G741V	P12883	not_in_strict_subset
AIPGKKGTLWEGGLF	AIPGKKGTPWEGGLF	UBE2I	33479501	1	0	1	negative	P52L	P63279	not_in_strict_subset
AIQAGRLLAQRLSAGSTVKCDYENV	AIQAGRLLAQRLYAGSTVKCDYENV	TXNRD1	31164343	1	0	1	negative	Y508S	Q16881	not_in_strict_subset
AIQGNGDVGAAATTAHNGFSCSNCS	AIQGNGDVGAAAATAHNGFSCSNCS	SUN1	31164343	1	0	1	negative	A177T	O94901	not_in_strict_subset
AIRVRTFRA	AMRVRTFRA	SF1	33038342	1	0	1	negative	M191I	H7BZT1	not_in_strict_subset
AISDSLLWKY	AISDSLLRKY	DHX33	33038342	1	0	1	negative	R186W	Q9H6R0	not_in_strict_subset
AISLLSLPL	AIPLLSLPL	ASB4	27198675	1	0	1	negative	P405S	Q9Y574	not_in_strict_subset
AISMRIVSV	AISMGIVSV	HECTD1	33038342	1	0	1	negative	G1482R	Q9ULT8	not_in_strict_subset
AISPGGVQEAL	AISPGGVREAL	TMEM68	27198675	1	0	1	negative	R201Q	Q96MH6	not_in_strict_subset
AISTRDPLSEITAQEKDFLWSHRHY	AISTRDPLSEITEQEKDFLWSHRHY	PIK3CA	31164343	1	0	1	negative	E545A	P42336	not_in_strict_subset
AISTRDPLSEITGQEKDFLWSHRHY	AISTRDPLSEITEQEKDFLWSHRHY	PIK3CA	31164343	1	0	1	negative	E545G	P42336	not_in_strict_subset
AISTRDPLSEITKQEKDFLWSHRHY	AISTRDPLSEITEQEKDFLWSHRHY	PIK3CA	31164343	1	0	1	negative	E545K	P42336	not_in_strict_subset
AISTTLLRDIKERLQKAVIDHTIKA	AISTTLLRDIKEGLQKAVIDHTIKA	EHHADH	31164343	1	0	1	negative	G35R	Q08426	not_in_strict_subset
AITFGGLLGDATGNMQGVLESFLGT	AITFGGLLGDATDNMQGVLESFLGT	SLC4A4	31164343	1	0	1	negative	D496G	Q9Y6R1	not_in_strict_subset
AITTVMVPTPIYQTSSGQYI	AITTVTVPTPIYQTSSGQYI	CREB1	38416845	2	0	2	negative	T155M	P16220	not_in_strict_subset
AITTVMVPTPIYQTSSGQYT	AITTVTVPTPIYQTSSGQYT	CREB1	38416845	2	0	2	negative	T115M	C9JBT4	not_in_strict_subset
AIVEFPVPA	AIEEFPVPA	MGMT	31511069	1	0	1	negative	E77V	P16455	not_in_strict_subset
AIVNAMSQPDAQRYV	AIVNAISQPDAQRYV	IPO13	31243155	3	3	0	positive	I267M	O94829	positive_in_strict_subset
AIVVILMSMV	AIVVLLMSMV	USO1	31511069	1	0	1	negative	L368I	O60763	not_in_strict_subset
AIYHTLNLFNI	AIYHTLNLCNI	ATP6V0A1	31511069	1	0	1	negative	C310F	Q93050	not_in_strict_subset
AIYKQSQHMTEVVRCCPHHE	AIYKQSQHMTEVVRRCPHHE	TP53	38416845	2	2	0	positive	R175C	P04637	not_in_strict_subset
AIYKQSQHMTEVVRHCP	AIYKQSQHMTEVVRRCP	TP53	34244308	2	0	2	negative	R175H	P04637	not_in_strict_subset
AIYKQSQHMTEVVRHCPHHE	AIYKQSQHMTEVVRRCPHHE	TP53	38416845	2	0	2	negative	R175H	P04637	not_in_strict_subset
AIYTCPSGY	AICTCPSGY	NOTCH1	35727629	1	0	1	negative	C398Y	P46531	not_in_strict_subset
AKAFSAAASLRRRNSAVECVPYTQA	AKAFSAAASLRRLNSAVECVPYTQA	MOCS3	31164343	1	0	1	negative	L148R	O95396	not_in_strict_subset
AKAIRDGVIEASINHKKGYVQSKEMID	AKAIRDGVIEASINHEKGYVQSKEMID	PSMD3	34484187	1	0	1	negative	E454K	O43242	not_in_strict_subset
AKAKGQRKEKGVRLSRGAAPPPPRL	AKAKGQRKEKGVGLSRGAAPPPPRL	MDK	31164343	1	0	1	negative	G144R	E9PLM6	not_in_strict_subset
AKFFEVFDNSMKCRVYERLLYVTCS	AKFFEVFDNSMKRRVYERLLYVTCS	TRRAP	37731488	1	0	1	negative	R2468C	Q9Y4A5	not_in_strict_subset
AKFKAPLEAVAANMEVKKCVDTMAY	AKFKAPLEAVAAKMEVKKCVDTMAY	SCGB1D1	31164343	1	0	1	negative	K59N	O95968	not_in_strict_subset
AKFSFQIDRSWKTQLSSLNETIKNS	AKFSFQIDRSWKAQLSSLNETIKNS	SPG11	31164343	1	0	1	negative	A340T	Q96JI7	not_in_strict_subset
AKGALLGTSGLKCRFSRLENRYEAL	AKGALLGTSGLKRRFSRLENRYEAL	DAPK3	31164343	1	0	1	negative	R411C	O43293	not_in_strict_subset
AKGETNHNIQQEGRTFCKEEFGLTS	AKGETNHNIQQESRTFCKEEFGLTS	XIRP2	31164343	1	0	1	negative	S3193G	A4UGR9	not_in_strict_subset
AKGRVYFTYCGQCLSPYLEDVSGGM	AKGRVYFTYCGQRLSPYLEDVSGGM	HECTD4	31164343	1	0	1	negative	R2100C	Q9Y4D8	not_in_strict_subset
AKHDLLQKTLGENQRTDCSLARRSS	AKHDLLQKTLGESQRTDCSLARRSS	SRGAP2	31164343	1	0	1	negative	S481N	O75044	not_in_strict_subset
AKHPLAMYPNLGDDMPPDLLLQVLK	AKHPLAMYPNLGEDMPPDLLLQVLK	FAM47A	31164343	1	0	1	negative	E139D	Q5JRC9	not_in_strict_subset
AKIKRVIMERDTYPWKWGLG	AKIKRVIMERDTYPRKWGLG	DKC1	38416845	2	0	2	negative	R378W	O60832	not_in_strict_subset
AKIVEPYNKIVAQTAQLARLQVACD	AKIVEPYNKIVARTAQLARLQVACD	COG5	31164343	1	0	1	negative	R162Q	Q9UP83	not_in_strict_subset
AKKLKIDTKEKKQKKQKVDEDEIQK	AKKLKIDTKEKKEKKQKVDEDEIQK	TAF11	31164343	1	0	1	negative	E93Q	Q15544	not_in_strict_subset
AKLFCLAGRCAAMRAKLRPSMDEVL	AKLFCLAGRCAATRAKLRPSMDEVL	IRAK3	31164343	1	0	1	negative	T428M	Q9Y616	not_in_strict_subset
AKLGISLEEMLLFTEDALHPEPYNP	AKLGISLEEMLLVTEDALHPEPYNP	GALK2	31164343	1	0	1	negative	V285F	Q01415	not_in_strict_subset
AKLRPEDGLYLIHWITSHPY	AKLRPEDGLYLIHWSTSHPY	TYK2	38416845	2	0	2	negative	S476I	P29597	not_in_strict_subset
AKMIGEVMTMFYSAGHSFILILGNS	AKMIGEVMTMFYPAGHSFILILGNS	TAS2R3	26901407	1	0	1	negative	P277S	Q9NYW6	not_in_strict_subset
AKMKIPPSEMFLPETDKYSKFDENG	AKMKIPPSEMFLSETDKYSKFDENG	CARS1	31164343	1	0	1	negative	S693P	P49589	not_in_strict_subset
AKMKIPPSEMFLPETDKYSKFDENV	AKMKIPPSEMFLSETDKYSKFDENV	CARS1	31164343	1	0	1	negative	S706P	B4DKY1	not_in_strict_subset
AKMKQEPVRSEECRDMANRISAFGY	AKMKQEPVRSEEGRDMANRISAFGY	RHOC	31164343	1	0	1	negative	G144C	P08134	not_in_strict_subset
AKNCGIAIPV	AKNRGIAIPV	ITPR2	27198675	1	0	1	negative	R1547C	Q14571	not_in_strict_subset
AKNLDSEKEKELEKQARIEA	AKNLDSEKEKELERQARIEA	TCERG1	35413271	1	0	1	negative	R861K	O14776	not_in_strict_subset
AKPAAPGGGRAARLKLSSCPSGRQP	AKPAAPGGGRAAQLKLSSCPSGRQP	GDF5	31164343	1	0	1	negative	Q262R	P43026	not_in_strict_subset
AKQDPYYYLKNTNAETRETL	AKQDPSYYLKNTNAETRETL	PPIL2	38416845	2	0	2	negative	S194Y	Q13356	not_in_strict_subset
AKQGGLLPGGGSLHSTMTPH	AKQGGFLPGGGSLHSTMTPH	HGD	38416845	2	0	2	negative	F357L	Q93099	not_in_strict_subset
AKQLGLAEAAAVAVAAAVAAAAAAAAG	AKQLGLAEAAAVAAAAAVAAAAAAAAG	DEAF1	37165196	1	0	1	negative	A21V	O75398	not_in_strict_subset
AKQLVALLRDEDWLREERAHALKTK	AKQLVALLRDEDRLREERAHALKTK	EPN1	31164343	1	0	1	negative	R139W	Q9Y6I3	not_in_strict_subset
AKRLQRIQETDEQRARRLQR	AKRLQRMQETDEQRARRLQR	ZNF821	31043415	1	0	1	negative	M309I	O75541	not_in_strict_subset
AKRQTVLDKYELPTQMKSTFEKKMQ	AKRQTVLDKYELLTQMKSTFEKKMQ	VPS37A	31164343	1	0	1	negative	L304P	Q8NEZ2	not_in_strict_subset
AKSEPFRISPVNCMYAICRSYPGLL	AKSEPFRISPVNRMYAICRSYPGLL	SBF1	31164343	1	0	1	negative	R1158C	O95248	not_in_strict_subset
AKSVTCTYSPALNRMFCQLAKTCPVQL	AKSVTCTYSPALNKMFCQLAKTCPVQL	TP53	37165196	1	0	1	negative	K132R	P04637	not_in_strict_subset
AKTKASPVGKLEARA	AKTKASPAGKLEARA	FICD	29731959	1	1	0	positive	A101V	Q9BVA6	not_in_strict_subset
AKTLFLAGIHKTYNKMGCAIIAGFL	AKTLFLAGIHKTDNKMGCAIIAGFL	ADGRE1	31164343	1	0	1	negative	D660Y	Q14246	not_in_strict_subset
AKTPCTRFRWWQAVFSGEDYDQWAV	AKTPCTRFRWWQPVFSGEDYDQWAV	RELN	31164343	1	0	1	negative	P1202A	P78509	not_in_strict_subset
AKTPGLPGSLEMRPLTFRDVAIEFS	AKTPGLPGSLEMGPLTFRDVAIEFS	ZNF273	31164343	1	0	1	negative	G35R	Q14593	not_in_strict_subset
AKTVKHGAGAEISIVNPEQYSKRFLDF	AKTVKHGAGAEISTVNPEQYSKRFLDF	PIP4K2A	28678784	2	1	1	positive	T387I	P48426	not_in_strict_subset
AKVGTRLMFDHNWKIIQKTPYPRPR	AKVGTRLMFDHNGKIIQKTPYPRPR	PMS2	31164343	1	0	1	negative	G141W	P54278	not_in_strict_subset
AKVKNFIQWIRTNSDSGEQKNMVIG	AKVKNFIQWIRTKSDSGEQKNMVIG	RADX	31164343	1	0	1	negative	K492N	Q6NSI4	not_in_strict_subset
AKVSDFGLAKAEQKGLDSSRLPVKW	AKVSDFGLAKAERKGLDSSRLPVKW	MATK	31164343	1	0	1	negative	R378Q	P42679	not_in_strict_subset
AKYRASSSRRAVMPRHVSRIFVEDR	AKYRASSSRRAVTPRHVSRIFVEDR	CHST8	31164343	1	0	1	negative	T177M	Q9H2A9	not_in_strict_subset
AKYWLPWLVGMPPETTIAICSMIMG	AKYWLPWLVGMPAETTIAICSMIMG	ACMSD	31164343	1	0	1	negative	A197P	Q8TDX5	not_in_strict_subset
ALAAFKLEDDK	ALAAVKLEDDK	QRICH1	31888734	1	0	1	negative	V352F	Q2TAL8	not_in_strict_subset
ALAAGSCLV	ALAAGSCVV	ALDH3B2	31511069	1	0	1	negative	V54L	P48448	not_in_strict_subset
ALAALQKVVETLLHFISPYLEGILS	ALAALQKVVETLPHFISPYLEGILS	HEATR1	31164343	1	0	1	negative	P1772L	Q9H583	not_in_strict_subset
ALAASPLLEDLRQRLTRAFQWAVQR	ALAASPLLEDLRRRLTRAFQWAVQR	AARD	31164343	1	0	1	negative	R61Q	Q4LEZ3	not_in_strict_subset
ALADLAGFK	ALEDLAGFK	MKI67	27198675	1	0	1	negative	E1222A	P46013	not_in_strict_subset
ALADLAGFKEL	ALEDLAGFKEL	MKI67	27198675	1	0	1	negative	E1222A	P46013	not_in_strict_subset
ALADTVATTSTEPDESRDKSCSGRD	ALADTVATTSTELDESRDKSCSGRD	DMXL2	31164343	1	0	1	negative	L1548P	Q8TDJ6	not_in_strict_subset
ALAENMANDIDEPIGIPFPNHSSEV	ALAENMANDIDELIGIPFPNHSSEV	ZBTB7C	31164343	1	0	1	negative			not_in_strict_subset
ALAEVVRRF	ALAEAVRRF	MMP21	39559350	2	2	0	positive	A88V	Q8N119	not_in_strict_subset
ALAFTPVEQV	ALALTPVEQV	TSNARE1	27198675	1	0	1	negative	L221F	Q96NA8	not_in_strict_subset
ALAFTPVEQVV	ALALTPVEQVV	TSNARE1	27198675	1	0	1	negative	L221F	Q96NA8	not_in_strict_subset
ALAKETQFW	ALAKETQFR	PAFAH2	27198675	1	0	1	negative	R253W	Q99487	not_in_strict_subset
ALAKILLDPYYRMLEGFQVLVESDW	ALAKILLDPYYRTLEGFQVLVESDW	MTMR4	31164343	1	0	1	negative	T431M	Q9NYA4	not_in_strict_subset
ALALAQKGV	ALALARKGV	BCS1L	27198675	2	1	1	positive	R33Q	Q9Y276	not_in_strict_subset
ALALAQKGVQL	ALALARKGVQL	BCS1L	27198675	1	0	1	negative	R33Q	Q9Y276	not_in_strict_subset
ALAQEFQMKTVTMSLEDHTFADVVR	ALAQEFQMKTVTVSLEDHTFADVVR	POMGNT2	31164343	1	0	1	negative	V321M	Q8NAT1	not_in_strict_subset
ALAQERWRCLV	AFAQERWRCLV	ZNF79	27198675	1	0	1	negative	F47L	Q15937	not_in_strict_subset
ALAQKGVQL	ALARKGVQL	BCS1L	27198675	3	0	3	negative	R33Q	Q9Y276	negative_in_strict_subset
ALAQKGVQLGL	ALARKGVQLGL	BCS1L	27198675	2	0	2	negative	R33Q	Q9Y276	not_in_strict_subset
ALARQDCSNGCSTECTGEGGSKEVV	ALARQDCSNGCSAECTGEGGSKEVV	BCAT1	31164343	1	0	1	negative	A22T	P54687	not_in_strict_subset
ALASEHRDVLV	AMASEHRDVLV	FRMD1	31888734	1	0	1	negative	M49L	Q8N878	not_in_strict_subset
ALASGSRHV	ALASGSRPV	KIF26B	35727629	1	0	1	negative	P1228H	Q2KJY2	not_in_strict_subset
ALAVIELYNA	ALALIELYNA	AHCYL2	31511069	1	0	1	negative	L547V	Q96HN2	not_in_strict_subset
ALAVKALYPV	ALAEKALYPV	PNPT1	31511069	1	0	1	negative	E455V	Q8TCS8	not_in_strict_subset
ALCGQCVRI	ALCGQCVRT	SIVA1	27198675	2	0	2	negative	T141I	O15304	not_in_strict_subset
ALCRHEYPL	ASCRHEYPL	SIRT2	31511069	1	0	1	negative	S199L	Q8IXJ6	not_in_strict_subset
ALCVQPHYITV	ALCVQPHHITV	NFIB	27198675	1	0	1	negative	H168Y	O00712	not_in_strict_subset
ALDHMFMYFL	ALGHMFMYFL	CSNK1G2	33038342	1	1	0	positive	G239D	P78368	not_in_strict_subset
ALDKDNNTPLLFVIICKKEKMVEFL	ALDKDNNTPLLFAIICKKEKMVEFL	ANKRD20A1	31164343	1	0	1	negative	A173V	Q5TYW2	not_in_strict_subset
ALDKNLHQL	ALDENLHQL	ABCA13	33038342	1	0	1	negative	E4134K	Q86UQ4	not_in_strict_subset
ALDPHSGHF	ARDPHSGHF	CDK4	27198675;33038342	2	0	2	negative	R24L	P11802	not_in_strict_subset
ALDPHSGHFV	ARDPHSGHFV	CDK4	26808500;27198675;28678784;33038342	8	7	1	positive	R24L	P11802	positive_in_strict_subset
ALDPHSGHFVA	ARDPHSGHFVA	CDK4	27198675	1	0	1	negative	R24L	P11802	not_in_strict_subset
ALDQEAALAK	ALDREAALAK	SPEF2	31511069	1	0	1	negative	R387Q	Q9C093	not_in_strict_subset
ALDYIHHVGYV	ALDYIHHMGYV	STRADA	36356599	2	2	0	positive	M189V	Q7RTN6	not_in_strict_subset
ALECLDDFKGKFLEQAHSSACDALG	ALECLDDFKGKFPEQAHSSACDALG	WDTC1	31164343	1	0	1	negative	P464L	Q8N5D0	not_in_strict_subset
ALELAVHFGK	ALELAVRFGK	DYNC2H1	28619968	1	0	1	negative	R3319H	Q8NCM8	not_in_strict_subset
ALELKNEQTLRAGQMFPSESKQKKV	ALELKNEQTLRADQMFPSESKQKKV	ANKRD30A	31164343	1	0	1	negative	D906G	Q9BXX3	not_in_strict_subset
ALEPEAPPRLLAPARGGPPGDGSEL	ALEPEAPPRLLAPRARGGPPGDGSEL	KCTD1	35413272	2	0	2	negative		A0A2U3U043	not_in_strict_subset
ALEPVAFFA	ALEPVASFA	SETBP1	38782542	1	1	0	positive	S259F	Q9Y6X0	not_in_strict_subset
ALESIAWFSV	ALESIAWFTV	FADS2	31511069	1	0	1	negative	T150S	O95864	not_in_strict_subset
ALEYFMKQMNDALHGGWTTKMDWIF	ALEYFMKQMNDAHHGGWTTKMDWIF	PIK3CA	31164343	1	0	1	negative	H1047L	P42336	not_in_strict_subset
ALEYFMKQMNDARHGGWTTKMDWIF	ALEYFMKQMNDAHHGGWTTKMDWIF	PIK3CA	31164343	1	0	1	negative	H1047R	P42336	not_in_strict_subset
ALFAGSMQL	AVFAGSMQL	DPY19L3	31511069	1	0	1	negative	V574L	Q6ZPD9	not_in_strict_subset
ALFASRPRF	VLFASRPRF	ARHGEF15	33479501	1	0	1	negative	V651A	O94989	not_in_strict_subset
ALFCCVFCCNEKCSSYRYSIPSHRT	ALFCCVFCCNEKSSSYRYSIPSHRT	CLDN8	31164343	1	0	1	negative	S192C	P56748	not_in_strict_subset
ALFELRNISV	ALFELHNISV	A1BG	33038342	1	0	1	negative	H362R	P04217	not_in_strict_subset
ALFGSALVPT	ARFGSALVPT	QTRT1	35970920	1	1	0	positive	R288L	Q9BXR0	not_in_strict_subset
ALFGSALVPTG	ARFGSALVPTG	QTRT1	35970920	1	1	0	positive	R288L	Q9BXR0	not_in_strict_subset
ALFLVFGRTRK	ALFLVFGRTKK	GDF5	32226429	1	1	0	positive	K349R	P43026	not_in_strict_subset
ALFLVHRRKKETHYGEVFEPTVERG	ALFLVHRRKKETRYGEVFEPTVERG	AXL	31164343	1	0	1	negative	R480H	P30530	not_in_strict_subset
ALFNLIGTFPL	ALFNLIDTFPL	SRPX	31511069	1	0	1	negative	D443G	P78539	not_in_strict_subset
ALFTADSAQTK	ALLTADSAQTK	ZNF217	31511069	1	0	1	negative	L547F	O75362	not_in_strict_subset
ALFTWTNL	AVFTWTNL	DIP2B	24323902	1	0	1	negative	V1495L	Q9P265	not_in_strict_subset
ALFTWTNLL	AVFTWTNLL	DIP2B	24323902	1	0	1	negative	V1495L	Q9P265	not_in_strict_subset
ALFTWTNLLV	AVFTWTNLLV	DIP2B	24323902	1	0	1	negative	V1495L	Q9P265	not_in_strict_subset
ALFTWTNLLVV	AVFTWTNLLVV	DIP2B	24323902	1	0	1	negative	V1495L	Q9P265	not_in_strict_subset
ALGAAALAVVKSTLEWAPKFQLQLF	ALGAAALAVVKSALEWAPKFQLQLF	TBC1D20	33879241	1	0	1	negative	A390T	Q96BZ9	not_in_strict_subset
ALGALTVWL	ALGALTVWH	ZDHHC16	28619968	4	3	1	positive	H288L	Q969W1	positive_in_strict_subset
ALGCSNNEK	ALECSNNEK	ATAD2B	31511069	1	0	1	negative	E1336G	Q9ULI0	not_in_strict_subset
ALGGVFMML	AFGGVFMML	SLC5A6	31511069	1	0	1	negative	F261L	Q9Y289	not_in_strict_subset
ALGLAIGLVGFLMGTVLIIMGTYVS	ALGLAIGLVGFLVGTVLIIMGTYVS	HLA-DOA	31164343	1	0	1	negative	V234M	P06340	not_in_strict_subset
ALGLDSSMGGMESVITGLADDFQVL	ALGLDSSMGGMEAVITGLADDFQVL	SLC6A2	31164343	1	0	1	negative	A426S	P23975	not_in_strict_subset
ALGLDVIDQV	ASGLDVIDQV	RTEL1	31888734	1	0	1	negative	S274L	Q9NZ71	not_in_strict_subset
ALGLVCGRCPELNLVLLLLLLSLLC	ALGLVCGRCPELGLVLLLLLLSLLC	SUMF1	26901407	1	0	1	negative	G17N	Q8NBK3	not_in_strict_subset
ALGMSLWNQLVVSVLFMVFWLVLFA	ALGMSLWNQLVVPVLFMVFWLVLFA	RNF145	26901407	1	0	1	negative	P228S	Q96MT1	not_in_strict_subset
ALGPQGQRL	ALGPQGRRL	LOXL4	39559350	1	1	0	positive	R154Q	Q96JB6	not_in_strict_subset
ALGVYGGPYV	ALGVYGGPYG	IRX4	33038342	1	0	1	negative	G78V	P78413	not_in_strict_subset
ALGYICKL	ALDYICKL	RIGI	31511069	1	0	1	negative	D425G	O95786	not_in_strict_subset
ALGYLTYNANAFCILLKECRNKPNQ	ALGYLTYNANAFRILLKECRNKPNQ	ANKAR	31164343	1	0	1	negative	R1290C	Q7Z5J8	not_in_strict_subset
ALHEEVVCV	ALHEEVVGV	CYP27A1	33038342	1	0	1	negative	G367C	Q02318	not_in_strict_subset
ALHGGWTTK	AHHGGWTTK	PIK3CA	35484264	4	3	1	positive	H1047L	P42336	positive_in_strict_subset
ALHPRGIREKALHEHLNKHR	ALHPRGIREKALHKHLNKHR	BAZ2A	31043415	1	0	1	negative	K1467E	Q9UIF9	not_in_strict_subset
ALHRIIEVVDAIVTTAQSHQRTFVL	ALHRIIEVVDAIMTTAQSHQRTFVL	PFKP	31164343	1	0	1	negative	M202V	Q01813	not_in_strict_subset
ALHSPRCYR	AFHSPRCYR	ZNF69	31511069	1	0	1	negative	F285L	Q9UC07	not_in_strict_subset
ALHSSSSYH	ALHSSSSYR	UBL7	31511069	1	0	1	negative	R127H	Q96S82	not_in_strict_subset
ALHWEQVAV	ALPWEQVAV	TROAP	31511069	1	0	1	negative	P387H	Q12815	not_in_strict_subset
ALHYQQELK	ALYYQQELK	GCC1	35122353	1	0	1	negative	Y480H	Q96CN9	not_in_strict_subset
ALIEAYVDI	ALIEAYVDM	MCM4	31511069	1	0	1	negative	M717I	P33991	not_in_strict_subset
ALIHFGPACLSPSARPLPVAFVLRQ	ALIHFGPACLSPPARPLPVAFVLRQ	DPH2	31164343	1	0	1	negative	P114S	Q9BQC3	not_in_strict_subset
ALIHHNTYL	ALIHHNTHL	ERBB2	26945006;26389673	4	4	0	positive	H473Y	P04626	positive_in_strict_subset
ALILQYYMLHETAAPSDIMGAGVVL	ALILQYYMLHETVAPSDIMGAGVVL	SLC35G6	31164343	1	0	1	negative			not_in_strict_subset
ALILTACIIWCIWSIKSNRHKDGFH	ALILTACIIWCICSIKSNRHKDGFH	CPD	31164343	1	0	1	negative	C1323W	O75976	not_in_strict_subset
ALIQYFSPYVSAYMHRMAAAFNTTV	ALIQYFSPYVSADMHRMAAAFNTTV	GPS1	35104158	1	1	0	positive	D385Y	Q13098	not_in_strict_subset
ALKCRVALSL	ALKCRVALSP	MED14	33038342	1	0	1	negative	P1255L	O60244	not_in_strict_subset
ALKEIIPQCI	ALKKIIPQCI	RPF1	33038342	1	0	1	negative	K182E	Q9H9Y2	not_in_strict_subset
ALKEKYDSAAAMWLNSRGKLVQVNS	ALKEKYDSAAAMRLNSRGKLVQVNS	WNT5A	31164343	1	0	1	negative	R277W	P41221	not_in_strict_subset
ALKGLGAAHPDLHASGGSGAGKAKK	ALKGLGAAHPDLRASGGSGAGKAKK	CEBPA	26901407	1	0	1	negative	R264H	P49715	not_in_strict_subset
ALKKRNFTV	ALKNRNFTV	VCL	35413271	1	0	1	negative	N229K	P18206	not_in_strict_subset
ALKPKAEVDQDGVVMCSGPE	ALKPKAEVDEDGVVMCSGPE	NOTCH4	34244308	2	0	2	negative	E1522Q	Q99466	not_in_strict_subset
ALKSLVINNCAFKSETFTALAEASV	ALKSLVINNCAFESETFTALAEASV	LRRC32	31164343	1	0	1	negative			not_in_strict_subset
ALKTKSVNVREKAISFIENTSTPVD	ALKTKSVNVREKVISFIENTSTPVD	TBC1D23	31164343	1	0	1	negative	V505A	Q9NUY8	not_in_strict_subset
ALLAARVAELQTNHAADLGALETRH	ALLAARVAELQTKHAADLGALETRH	PCNT	31164343	1	0	1	negative	K952N	O95613	not_in_strict_subset
ALLAGAGLLILCTPGVCGGGSCCPS	ALLAGAGLLILCAPGVCGGGSCCPS	SORCS1	31164343	1	0	1	negative	A28T	Q8WY21	not_in_strict_subset
ALLEFKNSGKKSTDH	ALLEFKNSGKKSADH	GPSM2	26901407	1	0	1	negative	A682T	P81274	not_in_strict_subset
ALLETPSLL	ALLETLSLL	GCN1	27198675	1	1	0	positive	L2330P	Q92616	not_in_strict_subset
ALLETPSLLL	ALLETLSLLL	GCN1	27198675	2	2	0	positive	L2330P	Q92616	not_in_strict_subset
ALLFDAVYAVVTVVQELNRSQEIGV	ALLFDAVYAVVTAVQELNRSQEIGV	GRIK4	31164343	1	0	1	negative	A318V	Q16099	not_in_strict_subset
ALLGRGVPV	ALLGRGAPV	IL17RA	31888734	1	0	1	negative	A463V	Q96F46	not_in_strict_subset
ALLGSSCAPPL	ALLGSSCAPPP	TGIF1	27198675	1	0	1	negative	P83L	Q15583	not_in_strict_subset
ALLHIVTSIL	ALLHTVTSIL	CRCP	38782542	4	4	0	positive	T119I	O75575	positive_in_strict_subset
ALLKHFDLFLRFFAEYHDDFFPESA	ALLKHFDLFLRFLAEYHDDFFPESA	MSL3	34266885	2	0	2	negative	L491F	Q8N5Y2	not_in_strict_subset
ALLPPPPLAK	ALPPPPPLAK	KDM6B	33038342	1	0	1	negative	P776L	O15054	not_in_strict_subset
ALLPTPHCESL	ALLPTPPCESL	ZZEF1	31511069	1	0	1	negative	P68H	O43149	not_in_strict_subset
ALLQEEAHV	ALLQEGAHV	IGSF1	27198675	1	0	1	negative	G910E	Q8N6C5	not_in_strict_subset
ALLQEEAHVPL	ALLQEGAHVPL	IGSF1	27198675	1	0	1	negative	G910E	Q8N6C5	not_in_strict_subset
ALLQMNQAELMQFDMEGMLQHFQKV	ALLQMNQAELMQLDMEGMLQHFQKV	EVI5	31164343	1	0	1	negative	L370F	O60447	not_in_strict_subset
ALLQNVELRRNVLVSP	ALLQNVELPRNVLVSP	NCOA6	33479501	1	0	1	negative	P1371R	Q14686	not_in_strict_subset
ALLQVTLLL	ALSQVTLLL	AGMO	27198675	1	0	1	negative	S361L	Q6ZNB7	not_in_strict_subset
ALLSQLYQSPNRHYPGPLHHQAQRF	ALLSQLYQSPNRRYPGPLHHQAQRF	ELAVL4	31164343	1	0	1	negative	R237H	P26378	not_in_strict_subset
ALLVAKNISFFPNNVEQFSEGNIDV	ALLVAKNISFFPSNVEQFSEGNIDV	SLC12A6	31164343	1	0	1	negative	S901N	Q9UHW9	not_in_strict_subset
ALMADSSCTRDDQRERIVAECNAVR	ALMADSSCTRDDRRERIVAECNAVR	CTNNA2	31164343	1	0	1	negative	R327Q	P26232	not_in_strict_subset
ALMGLLVRELNRHLRGLSAE	ALMGLSVRELNRHLRGLSAE	MAFF	35361728	1	0	1	negative	S33L	Q9ULX9	not_in_strict_subset
ALNLRLEDVNVFSLSIQGANNTQLE	ALNLRLEDVNVFALSIQGANNTQLE	COL6A5	31164343	1	0	1	negative	A370S	A8TX70	not_in_strict_subset
ALNPTSGSL	ALNPRSGSL	PCDHGA12;PCDHGA5	27198675;33038342	2	0	2	negative	R80T	O60330	not_in_strict_subset
ALNPTSGSL	ALNPRSGSL	PCDHGA12;PCDHGA5	27198675;33038342	2	0	2	negative	R80T	Q9Y5G8	not_in_strict_subset
ALNSSEEYNL	ALNSNEEYNL	MPHOSPH8	31511069	1	0	1	negative	N589S	Q99549	not_in_strict_subset
ALPAAGAAEAPAHLSPAIPLEALRD	ALPAAGAAEAPARLSPAIPLEALRD	RYR1	31164343	1	0	1	negative	R1797H	P21817	not_in_strict_subset
ALPGFFPRL	APPGFFPRL	APOO	34782741	5	4	1	positive	P107L	Q9BUR5	positive_in_strict_subset
ALPILGEQV	ALPILGGQV	SLC15A2	27198675	1	0	1	negative	G138E	Q16348	not_in_strict_subset
ALPLSVFRA	AVPLSVFRA	TPGS1	35727629	1	0	1	negative	V176L	Q6ZTW0	not_in_strict_subset
ALPPTVYEV	ALPPTVYEA	G6PD	33038342	1	1	0	positive	A149V	P11413	not_in_strict_subset
ALPQSILLF	ALPRSILLF	FIGN	33479501	1	0	1	negative	R520Q	Q5HY92	not_in_strict_subset
ALPRRQQLLLEFQPHLEDTLLQRIM	ALPRRQQLLLEFEPHLEDTLLQRIM	RADIL	31164343	1	0	1	negative	E410Q	Q96JH8	not_in_strict_subset
ALPSLTCSLTPLGVALVLWTVLGPC	ALPSLTCSLTPLGLALVLWTVLGPC	RTN4R	28678784	1	0	1	negative	L462V	Q9BZR6	not_in_strict_subset
ALQADGRSCTASTTQSCNDLCEHFC	ALQADGRSCTASATQSCNDLCEHFC	THBD	31164343	1	0	1	negative	A284T	P07204	not_in_strict_subset
ALQGARTQLRDVWAKKDQLEAHIQA	ALQGARTQLRDVRAKKDQLEAHIQA	LAMA5	26901407	1	0	1	negative	R2601W	O15230	not_in_strict_subset
ALQGDYKDVVNMNESSRQRLEALRE	ALQGDYKDVVNMKESSRQRLEALRE	TMCO3	31164343	1	0	1	negative	K132N	Q6UWJ1	not_in_strict_subset
ALQHFELENSL	ALQHFELANSL	FAM220BP	27198675	1	0	1	negative	A247E	B1ANY3	not_in_strict_subset
ALQLAHCWLQRQGRHGAGEPKASRP	ALQLAHCWLQRQDRHGAGEPKASRP	FPGS	31164343	1	0	1	negative	D321G	Q05932	not_in_strict_subset
ALQLLHGRGYSKNGA	ALQLLHGGGYSKNGA	CHAT	29731959	5	0	5	negative	G411R	P28329	negative_in_strict_subset
ALQNFDNKLV	ALQNYDNKLV	LOC107986084	31511069	1	0	1	negative	Y248F	C9JNU9	not_in_strict_subset
ALQNYYNKLV	ALQNYDNKLV	LOC107986084	31511069	1	0	1	negative	D249Y	C9JNU9	not_in_strict_subset
ALQPLHEYV	ALQPPHEYV	IFI30	38631707	2	0	2	negative	P201L	P13284	not_in_strict_subset
ALQQCLQGA	ALQQRLQGA	PCNT	31511069	1	0	1	negative	R1823C	O95613	not_in_strict_subset
ALQSAYVKI	ALQSAYVKN	TTC7A	31511069	1	0	1	negative	N251I	Q9ULT0	not_in_strict_subset
ALQSQSISL	VLQSQSISL	CCSER1	33479501	1	0	1	negative	V195A	Q9C0I3	not_in_strict_subset
ALQSQSISLV	VLQSQSISLV	CCSER1	33479501	1	0	1	negative	V195A	Q9C0I3	not_in_strict_subset
ALRDFEKHLNDLNKENFSLKLRIYF	ALRDFEKHLNDLKKENFSLKLRIYF	PDE4DIP	31164343	1	0	1	negative	K153N	A0A8Q3WM32	not_in_strict_subset
ALRIKILCATYVKVNIRDIDKIYVR	ALRIKILCATYVNVNIRDIDKIYVR	PIK3CA	31164343	1	0	1	negative	N345K	P42336	not_in_strict_subset
ALRMLEVPL	ALGMLEVPL	ESYT3	27198675	2	0	2	negative	G541R	A0FGR9	not_in_strict_subset
ALRPVFSLCIPNRDTSPDSLTILQH	ALRPVFSLCIPNGDTSPDSLTILQH	TRIML2	26901407	1	0	1	negative	G415R	Q8N7C3	not_in_strict_subset
ALRRTTHNYTISLQSEALMV	ALRRTTHNYTISLRSEALMV	KIAA0408	35361728	1	1	0	positive	R688Q	Q6ZU52	not_in_strict_subset
ALRTLPTAKVFISLPQNLDFKVAPSILKPRK	ALRTLPTAKVFISLPPNLDFKVAPSILKPRK	TTLL3	39115419	2	1	1	positive	P626Q	Q9Y4R7	not_in_strict_subset
ALSDGPIDAV	ALSDGAIDAV	MCM3AP	33038342	1	0	1	negative	A1440P	O60318	not_in_strict_subset
ALSDQVRDV	ARSDQVRDV	PLAAT3	31511069	1	0	1	negative	R126L	P53816	not_in_strict_subset
ALSDVGEVPYWVREPVLEGWRPDQL	ALSDVGEVPYWVLEPVLEGWRPDQL	ELOA2	31164343	1	0	1	negative	L555R	Q8IYF1	not_in_strict_subset
ALSIGTSYRY	ALSIGTPYRY	KCNH5	27198675;33038342	2	0	2	negative	P399S	Q8NCM2	not_in_strict_subset
ALSKTFCGSPAYVAPEVLQGIPYQP	ALSKTFCGSPAYAAPEVLQGIPYQP	TSSK1B	31164343	1	0	1	negative	A182V	Q9BXA7	not_in_strict_subset
ALSLLLGALLGKAIEGHGVTDNIQR	ALSLLLGALLGKVIEGHGVTDNIQR	TMEM132C	31164343	1	0	1	negative	V29A	Q8N3T6	not_in_strict_subset
ALSPDGSIRK	APSPDGSIRK	KCNC3	33479501	1	0	1	negative	P715L	Q14003	not_in_strict_subset
ALSPGLTRT	ALSPGSTRT	STX5	33479501	1	0	1	negative	S317L	Q13190	not_in_strict_subset
ALSPLTPARLLGPFLTSTTPASSSSGS	ALSPLTPARLLGPSLTSTTPASSSSGS	SMTN	35413271	1	0	1	negative	S368F	P53814	not_in_strict_subset
ALSPSYPGHRLPLQQG	APSPSYPGHRLPLQQG	ZMIZ2	33479501	1	0	1	negative	P301L	Q8NF64	not_in_strict_subset
ALSPVIPHI	ALSPVIPLI	KMT2D	27198675;33038342	3	0	3	negative	L4743H	O14686	negative_in_strict_subset
ALSRAAEK	ALSRAAQK	PRKDC	31857430	3	0	3	negative	Q823E	P78527	negative_in_strict_subset
ALSVEFSEM	ALSVEFPEM	PGR	27198675	1	0	1	negative	P906S	P06401	not_in_strict_subset
ALSYLVSFQR	ALSYLVSFQT	ZNF878	32582212	2	2	0	positive	T216R	C9JN71	not_in_strict_subset
ALTALHTEEENYDVVAPGCLSQSSD	ALTALHTEEENYNVVAPGCLSQSSD	SCFD2	31164343	1	0	1	negative	N325D	Q8WU76	not_in_strict_subset
ALTASTVPL	ALTASPVPL	ACDP2	24323902	1	0	1	negative	P722T	Q9H8M5	not_in_strict_subset
ALTGAWAMEDFYMARLVPPLVPQRP	ALTGAWAMEDFYTARLVPPLVPQRP	SLX4	31164343	1	0	1	negative	T547M	Q8IY92	not_in_strict_subset
ALTGRKSEAEKLLLKAIELDPTKGN	ALTGRKSEAEKLFLKAIELDPTKGN	TMTC2	31164343	1	0	1	negative	F700L	Q8N394	not_in_strict_subset
ALTHSTAQSDSTCYISAVGNTNANG	ALTHSTAQSDSTSYISAVGNTNANG	ZCCHC2	31164343	1	0	1	negative	S987C	Q9C0B9	not_in_strict_subset
ALTISNIQAGSTRNWGCHVQTKRGN	ALTISNIQAGSTGNWGCHVQTKRGN	ADGRA3	31164343	1	0	1	negative	G320R	Q8IWK6	not_in_strict_subset
ALTITGNGAIAFILWCDWRLHTPMY	ALTITGNGAIAFVLWCDWRLHTPMY	OR11H12	34266885	2	0	2	negative	V63I	B2RN74	not_in_strict_subset
ALTSQAPKGLPQARPGVSTLQVPKY	ALTSQAPKGLPQSRPGVSTLQVPKY	ITIH6	31164343	1	0	1	negative	S808A	Q6UXX5	not_in_strict_subset
ALVELVKHKPKAKKEQLKAVMDDFA	ALVELVKHKPKATKEQLKAVMDDFA	ALB	31164343	1	0	1	negative	T564K	P02768	not_in_strict_subset
ALVGSRATSY	ALVGPRATSY	LIFR	38631707	2	0	2	negative	P364S	P42702	not_in_strict_subset
ALVNKLYSL	ALVNELYSL	AP4B1	31511069	1	0	1	negative	E163K	Q9Y6B7	not_in_strict_subset
ALVNKRNAL	ALVNKRDAL	EHBP1	33038342	1	0	1	negative	D1190N	Q8NDI1	not_in_strict_subset
ALVNQQFLCV	ALLNQQFLCV	PPP3CC	33038342	1	0	1	negative	L187V	P48454	not_in_strict_subset
ALVRGVCMKV	ALVRGVFMKV	LRMDA	31511069	1	0	1	negative	F137C	Q9H2I8	not_in_strict_subset
ALVVPVFEI	ALVVPAFEI	B4GAT1	33479501	1	0	1	negative	A259V	O43505	not_in_strict_subset
ALWDRVVDL	APWDRVVDL	AGPS	31921104	1	1	0	positive	P533L	O00116	not_in_strict_subset
ALWEAFYRQNL	ALREAFYRQNL	SEC61A2	33038342	1	0	1	negative	R231W	Q9H9S3	not_in_strict_subset
ALWPLAYGV	ALWSLAYGV	TACR3	33038342	1	0	1	negative	S89P	P29371	not_in_strict_subset
ALWSLSRHASL	ALWSLSRHAAL	ACOX3	31511069	1	0	1	negative	A605S	O15254	not_in_strict_subset
ALYCHQLNV	ALYCHQLNI	CTNNA2	35727629	1	0	1	negative	I791V	P26232	not_in_strict_subset
ALYDICSRTLKLPTP	ALYDICSKTLKLPTP	TUBB8	29731959	5	4	1	positive	K213R	Q3ZCM7	positive_in_strict_subset
ALYFNSQWK	ALYFNGQWK	SERPINE1	33038342	1	1	0	positive	G196S	P05121	not_in_strict_subset
ALYGFVPVL	ALYGSVPVL	GANAB	26389673	1	1	0	positive	S298F	Q14697	not_in_strict_subset
ALYKVEINK	ALYKVEINE	FAT4	33038342	1	0	1	negative	E2165K	Q6V0I7	not_in_strict_subset
ALYLAEWAIENPVAFINRTVLELGS	ALYLAEWAIENPAAFINRTVLELGS	FAM86B2	31164343	1	0	1	negative	A154V	P0C5J1	not_in_strict_subset
ALYLSDNDFEILTPDIGKLTKLQIL	ALYLSDNDFEILPPDIGKLTKLQIL	RSU1	31164343	1	1	0	positive	P150T	Q15404	not_in_strict_subset
ALYYDRREPGTDQLMSLKNDNSQHLSC	ALYYDRREPGTDQMMSLKNDNSQHLSC	TSPAN12	34903219	2	2	0	positive	M260L	O95859	not_in_strict_subset
AMAATCISDTLGIFLSGLLALPLHDFL	AMAATCISDTLGISLSGLLALPLHDFL	CLN3	28678784	1	0	1	negative	S421F	Q13286	not_in_strict_subset
AMAATTTTAIFTSLNEPKPETQRRG	AMAATTTTAIFTTLNEPKPETQRRG	PAPPA2	39115419	2	1	1	positive	T179S	Q9BXP8	not_in_strict_subset
AMAGSLVFL	AMAGSPVFL	SLC16A7	27198675	3	0	3	negative	P155L	O60669	negative_in_strict_subset
AMARVDENRSEFFLHEGRLLDISIS	AMARVDENRSEFLLHEGRLLDISIS	ARID1B	39115419	2	1	1	positive	L2286F	Q8NFD5	not_in_strict_subset
AMDGTKGLVRGQKVLDSGAP	AMDGTEGLVRGQKVLDSGAP	ATP5F1B	38416845	2	0	2	negative	E117K	P06576	not_in_strict_subset
AMDLGIHKV	AMDLGIDKV	UTP20	37280206	2	2	0	positive	D2661H	O75691	not_in_strict_subset
AMFDFNTVLRAELGNVQALCGRALV	AMFDFNTVLRAEPGNVQALCGRALV	TTC34	31164343	1	0	1	negative	P209L	A8MYJ7	not_in_strict_subset
AMGFQGPRCEGKFRPSCADSPCRNR	AMGFQGPRCEGKLRPSCADSPCRNR	NOTCH4	31164343	1	0	1	negative	L806F	Q99466	not_in_strict_subset
AMGIGWWVRNINMLRRCIEKVAKAS	AMGIGWWVRNINTLRRCIEKVAKAS	DMXL2	31164343	1	0	1	negative	T1644M	Q8TDJ6	not_in_strict_subset
AMGLGTPSEAIDITA	AMGLGTPSEAIEITA	TACC2	33064988	1	1	0	positive	E2631D	O95359	not_in_strict_subset
AMGTSKKNEEEKRRVLDKRT	AMGTSKKNEEEKRRGLDKRT	FAM32A	38416845	2	0	2	negative	G54V	Q9Y421	not_in_strict_subset
AMHGRKIMGK	AMNGRKIMGK	TIA1	31511069	1	0	1	negative	N67H	P31483	not_in_strict_subset
AMHNQLTDMEK	AIHNQLTDMEK	UFSP2	31511069	1	0	1	negative	I173M	Q9NUQ7	not_in_strict_subset
AMICGNVCV	AMICGNVCL	ALDH7A1	35727629	1	0	1	negative	L216V	P49419	not_in_strict_subset
AMKAQFERDLQGQDEQSEEKKKQLV	AMKAQFERDLQGRDEQSEEKKKQLV	MYH9	26901407	2	0	2	negative	R1576Q	P35579	not_in_strict_subset
AMKGDKGDRGERCPPGPGEGGIAPG	AMKGDKGDRGERGPPGPGEGGIAPG	COL7A1	31164343	1	0	1	negative	G1409C	Q02388	not_in_strict_subset
AMKKVVQQLRLETGLNRVKVSQAAA	AMKKVVQQLRLEAGLNRVKVSQAAA	GNG5	31164343	1	1	0	positive	A21T	P63218	not_in_strict_subset
AMLLSEECFILDLGAAKQIFVWKGK	AMLLSEECFILDHGAAKQIFVWKGK	SCIN	31164343	1	0	1	negative	H287L	Q9Y6U3	not_in_strict_subset
AMLSKVVIL	AMPSKVVIL	CIT	33479501	1	0	1	negative	P1707L	O14578	not_in_strict_subset
AMMDYFFQR	AMVDYFFQR	PUM1	36890230	9	9	0	positive	V81M	Q14671	positive_in_strict_subset
AMPLPILRDKVELEVTLPGE	AMPLPIGRDKVELEVTLPGE	AGO2	31043415	1	1	0	positive	G109L	Q9UKV8	not_in_strict_subset
AMQCLQNENL	AMKCLQNENL	SEC16A	31511069	1	0	1	negative	K1521Q	O15027	not_in_strict_subset
AMQERRKAENMAQRGIGVAA	AMQERREAENMAQRGIGVAA	TFIP11	31043415	1	0	1	negative	E753K	Q9UBB9	not_in_strict_subset
AMQGPAAYSDLFHSLKQVHLVSFQC	AMQGPAAYSDLFRSLKQVHLVSFQC	RNF213	37731488	1	0	1	negative	R2797H	Q63HN8	not_in_strict_subset
AMQKRRLHLSV	AMQKRRLHRSV	CCDC74A	31511069	1	0	1	negative	R375L	Q96AQ1	not_in_strict_subset
AMRLLHDQVGVILFGPYKQLFLQTY	AMRLLHDQVGVIQFGPYKQLFLQTY	COPA	31164343	1	0	1	negative	Q951L	P53621	not_in_strict_subset
AMRLWVIRV	AMGLWVIRV	SLAMF9	27198675	1	0	1	negative	G253R	Q96A28	not_in_strict_subset
AMRLWVIRVQK	AMGLWVIRVQK	SLAMF9	27198675	1	0	1	negative	G253R	Q96A28	not_in_strict_subset
AMRYEPANSHFFTTEIQYEKLADAV	AMRYEPANSHFFKTEIQYEKLADAV	WDFY3	31164343	1	0	1	negative	K707T	Q8IZQ1	not_in_strict_subset
AMSAQEYYVDYKRNHIEGALVIINE	AMSAQEYYVDYKPNHIEGALVIINE	LRRTM1	31164343	1	0	1	negative	P494R	Q86UE6	not_in_strict_subset
AMVHYLMIL	AMVHYLMVL	GPM6A	27198675;33038342	2	0	2	negative	V234I	P51674	not_in_strict_subset
AMVLAVRGV	AMVLADRGV	MCM3	31511069	1	0	1	negative	D402V	P25205	not_in_strict_subset
AMYKLCQGM	AMYELCQGM	NR3C2	31888734	1	0	1	negative	E847K	P08235	not_in_strict_subset
AMYLNYFRGL	AMYLNYCRGL	CSNK1A1	31511069	1	0	1	negative	C263F	P48729	not_in_strict_subset
AMYQRAKLK	AMYQRAKSK	ASAH2	34518289	1	0	1	negative	S391L	A0A0C4DFQ8	not_in_strict_subset
AMYSNADIYLF	AVYSNADIYLF	ABCC1	34270940	1	0	1	negative	V782M	P33527	not_in_strict_subset
ANDNSPFMLY	ANDNSPFVLY	PCDHB10	37586765	2	2	0	positive	V561M	Q9UN67	not_in_strict_subset
ANEDLLHLLTLSMDLFYTEDEIYEL	ANEDLLHLLTLSLDLFYTEDEIYEL	RASGRP4	31164343	1	0	1	negative	L413M	Q8TDF6	not_in_strict_subset
ANEVYKRAKALDPSDNDMSAVYRAY	ANEVYKRAKALDQSDNDMSAVYRAY	GLYR1	31164343	1	0	1	negative	Q539P	Q49A26	not_in_strict_subset
ANFQLYCKTDKHVQKYQLVA	ANFQLHCKTDKHVQKYQLVA	ZFHX3	38416845	2	0	2	negative	H1002Y	Q15911	not_in_strict_subset
ANHDETSFLLPRKES	ANHDETSSLLPRKES	POLQ	33479501	1	1	0	positive	S1719F	O75417	not_in_strict_subset
ANHHADNPRHGSGEDYLHMVHRLSS	ANHHADNPRHGSSEDYLHMVHRLSS	NIPBL	31164343	1	0	1	negative	S244G	Q6KC79	not_in_strict_subset
ANIEDEGIYRCQATDAKGQT	ANIEDAGIYRCQATDAKGQT	NCAM2	38416845	2	0	2	negative	A88E	O15394	not_in_strict_subset
ANKSVSRQYSTEHTILSFLDSSAVE	ANKSVSRQYSTEDTILSFLDSSAVE	NHS	31164343	1	0	1	negative	D1197H	Q6T4R5	not_in_strict_subset
ANKWTGQNVSVIPKTSAQPFDLQIY	ANKWTGQNVSVIQKTSAQPFDLQIY	LRP1B	31164343	1	0	1	negative	Q1507P	Q9NZR2	not_in_strict_subset
ANLASIYRKQKNWEKCAQVVPKAMA	ANLASIYRKQKNREKCAQVVPKAMA	SH3TC1	31164343	1	0	1	negative	R617W	Q8TE82	not_in_strict_subset
ANLEIMTKRSNYTSITNDKFTPPVVNV	ANLEIMTKRSNYTPITNDKFTPPVVNV	HLA-DRA	28678784	1	1	0	positive	P106S	Q30118	not_in_strict_subset
ANLRKLNFRLFVIRG	ANLRKLNSRLFVIRG	CRY1	33479501	1	1	0	positive	S71F	Q16526	not_in_strict_subset
ANLSAEELKELQWEMEVMAPDPSLP	ANLSAEELKELQSEMEVMAPDPSLP	LMOD3	31164343	1	0	1	negative	S37W	Q0VAK6	not_in_strict_subset
ANLSTPLVSSGVQTAHSNTI	ANLSTPWVSSGVQTAHSNTI	RBBP6	31043415	1	0	1	negative	W615L	Q7Z6E9	not_in_strict_subset
ANMPYTNAW	ANMSYTNAW	MT-ND5	31888734	1	0	1	negative	S402P	P03915	not_in_strict_subset
ANMPYTNAWA	ANMSYTNAWA	MT-ND5	31888734	1	0	1	negative	S402P	P03915	not_in_strict_subset
ANPSVIVCCSSSKNDSGVPCNSLYP	ANPSVIVCCSSSENDSGVPCNSLYP	CSRNP3	31164343	1	0	1	negative	E508K	Q8WYN3	not_in_strict_subset
ANRSHAKLETALRDSS	ANRSHAELETALRDSS	GPC1	30568305	1	1	0	positive	E84K	P35052	not_in_strict_subset
ANSEESYSVFSENTEDLQEQ	ANSEESDSVFSENTEDLQEQ	MIA3	31043415	1	0	1	negative	D190Y	Q5JRA6	not_in_strict_subset
ANSETFKESTNLRNLEESSE	ANSETFKESTNLGNLEESSE	CHM	31164343	1	0	1	negative	G646R	P24386	not_in_strict_subset
ANSPRPAMNSQAGVPKQNTHQQQQQ	ANSPRPAMNSQAAVPKQNTHQQQQQ	JMJD1C	31164343	1	0	1	negative	A294G	Q15652	not_in_strict_subset
ANVFVSYMEEEQFWDFLYNIPVSTC	ANVFVSYMEEEQLWDFLYNIPVSTC	KIAA0825	31164343	1	0	1	negative	L879F	Q8IV33	not_in_strict_subset
ANVGAALRPAFSHDTPSDIIAKACQ	ANVGAALRPAFSQDTPSDIIAKACQ	HEATR5B	31164343	1	0	1	negative	Q1356H	Q9P2D3	not_in_strict_subset
APAARVFLRAVRTALTSTVPDLLCL	APAARVFLRAVRAALTSTVPDLLCL	IRX2-DT	31164343	1	0	1	negative	A15T	Q86SI9	not_in_strict_subset
APAASPTVVV	APAASPTGVV	RBM5	31511069	1	0	1	negative	G447V	P52756	not_in_strict_subset
APAAVVVPS	APAAGVVPS	MAP4	31221207	1	0	1	negative	G883V	P27816	not_in_strict_subset
APACDHFGNAKCNCYCNECF	APACDHFGNAKCNGYCNECF	TNFAIP3	31043415	1	0	1	negative	G777C	P21580	not_in_strict_subset
APADGFSSEL	APADGSSSEL	TAF5L	38782542	1	1	0	positive	S551F	O75529	not_in_strict_subset
APAEDVFKKPLPSTVKKEESPPPPK	APAEDVFKKPLPPTVKKEESPPPPK	RBM6	26901407	1	0	1	negative	P884S	P78332	not_in_strict_subset
APAGRKVGLIAAHRTGRLRGTKTVQ	APAGRKVGLIAARRTGRLRGTKTVQ	RPL8	31164343	1	1	0	positive	R241H	P62917	not_in_strict_subset
APAKSVKKRI	APAKSVKERI	FAM227B	27198675	1	0	1	negative	E326K	Q96M60	not_in_strict_subset
APAPGTASL	APAPGAASL	NKX2-1	39559350	1	1	0	positive	A279T	P43699	not_in_strict_subset
APAPPAPAF	PPAPPAPAF	MSH3	31511069	1	0	1	negative	P63A	P20585	not_in_strict_subset
APAPVAAPI	APAPVAAPV	CDKN1C	39559350	1	1	0	positive	V169I	P49918	not_in_strict_subset
APARLERRHSA	ALARLERRHSA	KIF16B	26901407	2	2	0	positive	L1009P	Q96L93	not_in_strict_subset
APARLERRHSAL	ALARLERRHSAL	KIF16B	33303615	1	1	0	positive	L1009P	Q96L93	not_in_strict_subset
APASAATKA	ALASAATKA	SMARCC1	28619968	1	0	1	negative	L874P	Q92922	not_in_strict_subset
APASPLGRSHSSVGVRQGFSGQLCC	APASPLGRSHSSAGVRQGFSGQLCC	ZNF843	31164343	1	0	1	negative	A92V	Q8N446	not_in_strict_subset
APASSVGGHLCGILAGCVRVQRAAL	APASSVGGHLCGTLAGCVRVQRAAL	BRAT1	26901407	1	0	1	negative	T418I	Q6PJG6	not_in_strict_subset
APCLESGTCIL	APCLEGGTCIL	FAT2	27198675	1	0	1	negative	G3998S	Q9NYQ8	not_in_strict_subset
APCYSLASRDKNRFYKEDVAGGPGP	APCYSLASRDKNWFYKEDVAGGPGP	CIMAP1C	31164343	1	0	1	negative	W189R	Q8IXM7	not_in_strict_subset
APDCPTHPGLPGLGFQPGVDDDSLA	APDCPTHPGLPGPGFQPGVDDDSLA	CSRNP1	31164343	1	0	1	negative	P380L	Q96S65	not_in_strict_subset
APDQEEEAEAERSAEAERAAAAAAA	APDQEEEAEAERAAEAERAAAAAAA	HDGFL1	31164343	1	0	1	negative	A176S	Q5TGJ6	not_in_strict_subset
APDTSPRGCNIKVEDESWDFGTGAG	APDTSPRGCNIKGEDESWDFGTGAG	ESD	31164343	1	0	1	negative	G92V	P10768	not_in_strict_subset
APEDIADYMVEDTFVLESEKEKFVE	APEDIADYMVEDNFVLESEKEKFVE	WNK3	31164343	1	0	1	negative	N793T	Q9BYP7	not_in_strict_subset
APEEVGPREAGLWRRKGPTKTPEPE	APEEVGPREAGLRRRKGPTKTPEPE	CCDC115	31164343	1	0	1	negative	R102W	Q96NT0	not_in_strict_subset
APEGEPGAPQALGYAPSTSV	APEGEPGAPQALGDAPSTSV	CHFR	31043415	1	0	1	negative	D459Y	Q96EP1	not_in_strict_subset
APEQPVDVEVQDPEEFALRPAPQGI	APEQPVDVEVQDLEEFALRPAPQGI	TUB	31164343	1	0	1	negative	L251P	P50607	not_in_strict_subset
APESRERVPSV	APEPRERVPSV	KANK2	27198675	1	0	1	negative	P534S	Q63ZY3	not_in_strict_subset
APFPLGDSAL	APFPHGDSAL	RANBP9	30556813	1	0	1	negative	H135L	Q96S59	not_in_strict_subset
APFSKFSTF	APFSKSSTF	FAT4	33038342	1	0	1	negative	S4709F	Q6V0I7	not_in_strict_subset
APGGPPGAPTELPQQLEAEEKRLAV	APGGPPGAPTELLQQLEAEEKRLAV	EVPL	31164343	1	0	1	negative	L375P	Q92817	not_in_strict_subset
APGIYSLTEMLDFGTLRTQD	APGIYSSTEMLDFGTLRTQD	TMEM131	31043415	1	0	1	negative	S325L	Q92545	not_in_strict_subset
APGLMGTEQLF	APGLMGTEQLS	NCOA6	27198675	1	0	1	negative	S1871F	Q14686	not_in_strict_subset
APGLPGFSGL	APGLPGFPGL	COL4A2	27198675	1	0	1	negative	P1190S	P08572	not_in_strict_subset
APGPLPRSL	GPGPLPRSL	DMWD	33479501	1	0	1	negative	G482A	Q09019	not_in_strict_subset
APGSAGQPRSEDEDNLEEAG	APGSAGQPRSEDEDSLEEAG	KLHDC4	38416845	2	1	1	positive	S418N	Q8TBB5	not_in_strict_subset
APGSAGQPRSEDEDNLEEAGS	APGSAGQPRSEDEDSLEEAGS	KLHDC4	38416845	2	0	2	negative	S418N	Q8TBB5	not_in_strict_subset
APGSGARTRTGTRSGEAAGVGSGPG	APGSGARTRTGTGSGEAAGVGSGPG	SNRNP70	31164343	1	0	1	negative			not_in_strict_subset
APHWAVYVGGGQSIHLHQGEIRQDS	APHWAVYVGGGQIIHLHQGEIRQDS	LRATD1	31164343	1	0	1	negative	I153S	Q96KN4	not_in_strict_subset
APKIIAYQPYGKSVD	APEIIAYQPYGKSVD	PRKCB	33479501	1	0	1	negative	E511K	P05771	not_in_strict_subset
APKPGGLFL	APKPGGLSL	CHST14	33303615	2	1	1	positive	S94F	Q8NCH0	not_in_strict_subset
APKVEADESL	APKVEADVSL	AHNAK2	33038342	1	0	1	negative	V709E	Q8IVF2	not_in_strict_subset
APLARIFLDQEIYGQALLLLTLPTV	APLARIFLDQEIDGQALLLLTLPTV	SFMBT1	31164343	1	0	1	negative	D823Y	Q9UHJ3	not_in_strict_subset
APLLQENLRL	APLLQENSRL	FDX2	27198675	1	0	1	negative	S147L	Q6P4F2	not_in_strict_subset
APLMYFISAQEGRGVGTDLAIDEHS	APLMYFISAQEGSGVGTDLAIDEHS	DCHS1	31164343	1	0	1	negative	S86R	Q96JQ0	not_in_strict_subset
APLPQQFHLKI	APLPQQFHLKT	UTP25	27198675	1	0	1	negative			not_in_strict_subset
APLSAALKSLKRAAG	APLSAALQSLKRAAG	INSM2	29731959	5	3	2	positive	Q189K	Q96T92	positive_in_strict_subset
APLYLIAAILRKWKLDYYLHKLLPE	APLYLIAAILRKRKLDYYLHKLLPE	TMEM135	31164343	1	0	1	negative	R55W	Q86UB9	not_in_strict_subset
APMDIGGPEQEFAVDIGPVCFL	APMDIGGPEQEFGVDIGPVCFL	COL2A1	31164343	1	0	1	negative	G1478A	P02458	not_in_strict_subset
APNHAVVTRKDKDACVHKILRQQQH	APNHAVVTRKDKEACVHKILRQQQH	TF	31164343	1	0	1	negative	E613D	P02787	not_in_strict_subset
APNLQNQMSSL	APNLQNQMCSL	CLCA2	27198675	1	0	1	negative	C270S	Q9UQC9	not_in_strict_subset
APPQHLTRV	APPQHLIRV	TP53	28619968	1	0	1	negative	I195T	P04637	not_in_strict_subset
APPSAEYESL	APPSAEYESS	ANK2	27198675	1	0	1	negative	S3324L	Q01484	not_in_strict_subset
APPSAEYESLV	APPSAEYESSV	ANK2	27198675	1	0	1	negative	S3324L	Q01484	not_in_strict_subset
APPSRKRSWSSEEESHQATGTSRWD	APPSRKRSWSSEEESNQATGTSRWD	FBH1	34830955	1	0	1	negative	N132H	Q8NFZ0	not_in_strict_subset
APPTSEENSSNQRKDPMIRNQRSVD	APPTSEENSSNQGKDPMIRNQRSVD	MUCL3	31164343	1	0	1	negative	G129R	Q3MIW9	not_in_strict_subset
APQALGYAPSTSVSLTTAVQ	APQALGDAPSTSVSLTTAVQ	CHFR	31043415	1	0	1	negative	D459Y	Q96EP1	not_in_strict_subset
APQPLQAGPAM	APRPLQAGPAM	TNFAIP2	31888734	1	0	1	negative	R233Q	H0YKR7	not_in_strict_subset
APQVTESIEF	APQVTESIES	AKAP12	27198675	1	0	1	negative	S1132F	Q02952	not_in_strict_subset
APRAPGLLGSRAHLPLKPSIWDEPE	APRAPGLLGSRARLPLKPSIWDEPE	ZSCAN1	31164343	1	0	1	negative	R206H	Q8NBB4	not_in_strict_subset
APRDYCNDLKISNNNTEFLLNFNEF	APRDYCNDLKISDNNTEFLLNFNEF	CACNA2D1	26901407	1	0	1	negative	D674N	P54289	not_in_strict_subset
APRELAERGVRIISRGRTQLFALNP	APRELAERGVRIVSRGRTQLFALNP	PCDHGA4	31164343	1	0	1	negative	V98I	Q9Y5G9	not_in_strict_subset
APRERLIDAKTGLTVKTDITPGPSRLC	APRERLIDAKTGLPVKTDITPGPSRLC	BMAL1	33689574	1	0	1	negative	P227T	O00327	not_in_strict_subset
APRHFLLVTLSTASVAQPSIQASST	APRHFLLVTLSTESVAQPSIQASST	CEACAM21	31164343	1	0	1	negative	E14A	A0A0B4J1W4	not_in_strict_subset
APRLALAEVITSDILH	APGLALAEVITSDILH	PRDM12	34830955	1	0	1	negative	G21R	Q9H4Q4	not_in_strict_subset
APRPLEETPGPGTHCPEQVTVNKAR	APRPLEETPGPGAHCPEQVTVNKAR	CIMAP1D	31164343	1	0	1	negative	A242T	Q3SX64	not_in_strict_subset
APRQPLSSI	APSQPLSSI	RNF111	39111711	1	0	1	negative	S612R	Q6ZNA4	not_in_strict_subset
APSGWLSNPQ	APSGRLSNPQ	RNF43	31888734	1	0	1	negative	R609W	Q68DV7	not_in_strict_subset
APSLKGKQKQM	APSPKGKQKQM	BRWD3	27198675	1	0	1	negative	P1467L	Q6RI45	not_in_strict_subset
APSPARPPTEPLVELPTEPL	APSPASPPTEPLVELPTEPL	KMT2D	38416845	2	0	2	negative	S4927R	O14686	not_in_strict_subset
APSPGQPPAL	APSPGQPPAP	ZMIZ2	33479501	1	0	1	negative	P301L	Q8NF64	not_in_strict_subset
APSPGQPPALSPSYP	APSPGQPPAPSPSYP	ZMIZ2	33479501	1	0	1	negative	P301L	Q8NF64	not_in_strict_subset
APSQTLDSNPKVFCCTHSLPIEDPQ	APSQTLDSNPKVPCCTHSLPIEDPQ	TESPA1	26901407	1	0	1	negative	P389F	A2RU30	not_in_strict_subset
APSSKKGKARLSPGSVGVISPYRKQVE	APSSKKGKARLSPRSVGVISPYRKQVE	MOV10	37165196	1	0	1	negative	R825G	Q9HCE1	not_in_strict_subset
APTEHKALVSHNASLINVGSLLQRA	APTEHKALVSHNGSLINVGSLLQRA	CCAR2	31164343	1	0	1	negative	G807A	Q8N163	not_in_strict_subset
APTPLPAPQQY	APTPSPAPQQY	RFX1	27198675	1	0	1	negative	S94L	P22670	not_in_strict_subset
APTPPATP	APPPPATP	BRD3	31888734	1	0	1	negative	P220T	Q15059	not_in_strict_subset
APTPPATPIV	APPPPATPIV	BRD3	31888734	1	0	1	negative	P220T	Q15059	not_in_strict_subset
APTRTVKII	APTRTVEII	LRRC4C	27198675	1	0	1	negative	E567K	Q9HCJ2	not_in_strict_subset
APTRTVKIINV	APTRTVEIINV	LRRC4C	27198675	1	0	1	negative	E567K	Q9HCJ2	not_in_strict_subset
APTWRALAR	APTWRALAG	QSOX2	27198675	1	0	1	negative	G106R	Q6ZRP7	not_in_strict_subset
APVFLDCLEL	APVFLDRLEL	PLCB4	27198675	1	0	1	negative	R308C	Q15147	not_in_strict_subset
APVLGPRPPQEQMGPLMVKVEEKEE	APVLGPRPPQEQVGPLMVKVEEKEE	ZSCAN21	31164343	1	0	1	negative	V21M	Q9Y5A6	not_in_strict_subset
APVRGPGSPPPPLAREDPDSPPGRP	APVRGPGSPPPPPAREDPDSPPGRP	UTF1	31164343	1	0	1	negative	P250L	Q5T230	not_in_strict_subset
AQAAWLENFPL	AQAAWRENFPL	MTG1	31511069	1	0	1	negative	R17L	Q9BT17	not_in_strict_subset
AQALADLAGFK	AQALEDLAGFK	MKI67	27198675	1	0	1	negative	E1222A	P46013	not_in_strict_subset
AQAPAGTSFVAPIGHSGIWSFGVNA	AQAPAGTSFVAPVGHSGIWSFGVNA	ANKHD1	31164343	1	0	1	negative	V2395I	Q8IWZ3	not_in_strict_subset
AQAPNNYRCF	AQAPNNYRRF	FKRP	27198675;33038342	2	0	2	negative	R467C	Q9H9S5	not_in_strict_subset
AQAPNNYRCFL	AQAPNNYRRFL	FKRP	27198675	1	0	1	negative	R467C	Q9H9S5	not_in_strict_subset
AQAPSLWGA	AQAPSPWGA	AFF3	27198675;33038342	2	0	2	negative	P1106L	P51826	not_in_strict_subset
AQCPDVLV	AQCPDVVV	GEMIN2	34193879	2	1	1	positive	V67L	O14893	not_in_strict_subset
AQEGALTLAVQAMSIPEVPLQPDKH	AQEGALTLAVQAVSIPEVPLQPDKH	CDK5RAP2	31164343	1	0	1	negative	V1642M	Q96SN8	not_in_strict_subset
AQETKVLLEKHRTFVDVAQSTYDYG	AQETKVLLEKHRKFVDVAQSTYDYG	SESTD1	31164343	1	0	1	negative	K543T	Q86VW0	not_in_strict_subset
AQFAGKDQTY	AQFAGKEQTY	SHC3	30556813	1	0	1	negative	E376D	Q92529	not_in_strict_subset
AQFCDVRLQV	GQFCDVRLQV	IVNS1ABP	31511069	1	0	1	negative	G29A	Q9Y6Y0	not_in_strict_subset
AQFGTTAEIYAYGEEQDFGIEIVKV	AQFGTTAEIYAYREEQDFGIEIVKV	CRBN	31164343	1	0	1	negative	R145G	Q96SW2	not_in_strict_subset
AQFKGAWIL	AQSKGAWIL	TRPM8	27198675	2	0	2	negative	S174F	Q7Z2W7	not_in_strict_subset
AQFSSDVLNLV	AQFSSEVLNLV	IPO9	27198675	1	0	1	negative	E578D	Q96P70	not_in_strict_subset
AQGAGAKGYLGAMKPLAGAAGAPGK	AQGAGAKGYLGAVKPLAGAAGAPGK	CBX4	34266885	2	0	2	negative	V211M	O00257	not_in_strict_subset
AQGHLYSRWRTLWLKEGKGATQAYW	AQGHLYSRWRTLRLKEGKGATQAYW	LIM2	31164343	1	0	1	negative	R91W	P55344	not_in_strict_subset
AQGPPGPAGPAGEKGEQGPAGSPGFQG	AQGPPGPAGPAGERGEQGPAGSPGFQG	COL1A1	35413271	1	0	1	negative	R631K	P02452	not_in_strict_subset
AQGTGVLGSK	AQGTEVLGSK	PDE4DIP	34270940	1	0	1	negative	E2223G	Q5VU43	not_in_strict_subset
AQHEAVLSQTHTIVHMQTIERLVKE	AQHEAVLSQTHTNVHMQTIERLVKE	SDCCAG8	31164343	1	0	1	negative	N299I	Q86SQ7	not_in_strict_subset
AQHHHSRAEEEATVVAASSSKKAYL	AQHHHSRAEEEAAVVAASSSKKAYL	TNRC18	34321276	2	1	1	positive	A540T	O15417	not_in_strict_subset
AQIATGGIIDPEKSHRLPVEVAYKR	AQIATGGIIDPEESHRLPVEVAYKR	PLEC	31164343	1	0	1	negative	E4194K	Q15149	not_in_strict_subset
AQILHFQNPGY	AQILQFQNPGY	MTMR11	27198675;33038342	2	0	2	negative	Q529H	A4FU01	not_in_strict_subset
AQILPFREDSLDIVLFLKKINTCWQ	AQILPFREDSLDSVLFLKKINTCWQ	CUL4A	31164343	1	0	1	negative	S128I	Q13619	not_in_strict_subset
AQISWIPEGSILTTKQEYWGNGTVT	AQISWIPEGSILATKQEYWGNGTVT	CD200R1L	31164343	1	0	1	negative	A181T	Q6Q8B3	not_in_strict_subset
AQITQLKLEAARAAEQLRAY	AQITQRKLEAARAAEQLRAY	HLA-C	38416845	2	0	2	negative	R169L	P10321	not_in_strict_subset
AQKEKELEKQRESTATDVLQKKQEAES	AQKEKELEKQRESAATDVLQKKQEAES	DNAJC11	37165196	1	0	1	negative	A427T	Q9NVH1	not_in_strict_subset
AQLKVYHQQYQDKSHEYDQL	AQLKVYHQQYQDKSREYDQL	PIK3R2	38416845	2	0	2	negative	R458H	O00459	not_in_strict_subset
AQLLMVLRCLRPRRIFKLVPQMRKV	AQLLMVLRCLRPLRIFKLVPQMRKV	NALCN	31164343	1	0	1	negative	L994R	Q8IZF0	not_in_strict_subset
AQLQGYERK	DQLQGYERK	ODF2	35122353	1	0	1	negative	D615A	Q5BJF6	not_in_strict_subset
AQMGIGEEAVAGTWNWDDMDIDCLT	AQMGIGEEAVAGPWNWDDMDIDCLT	TRO	31164343	1	0	1	negative	P677T	Q12816	not_in_strict_subset
AQMSLLVIAAKTM	AQMSLLVIAAKTT	NRG1	34266885	2	0	2	negative	T236M	H0YDC2	not_in_strict_subset
AQPAVQSAF	AQAAVQSAF	CDK13	34244308	2	0	2	negative	A1177P	Q14004	not_in_strict_subset
AQPSGPLKPVGNTKPAETLKPMGNA	AQPSGPLKPVGNAKPAETLKPMGNA	MYLK	31164343	1	0	1	negative	A1029T	Q15746	not_in_strict_subset
AQQAELSQAALEKGGSNSLVTPTEA	AQQAELSQAALEEGGSNSLVTPTEA	SETD5	31164343	1	0	1	negative	E650K	Q9C0A6	not_in_strict_subset
AQQKKSVSL	AQQKKSLSL	TRPC4AP	31888734	1	0	1	negative	L277V	Q8TEL6	not_in_strict_subset
AQRKLYQDVMHENFTN	AQRKLYQDVMLENFTN	ZNF230	33479501	1	0	1	negative	L38H	Q9UIE0	not_in_strict_subset
AQRLLRAITGQGVDHSAIVD	AQRLLRAITGQGVDRSAIVD	ANXA9	38416845	2	2	0	positive	R61H	O76027	not_in_strict_subset
AQRVSYNVPLEAWMKGVLLRWWQPR	AQRVSYNVPLEARMKGVLLRWWQPR	RELN	31164343	1	0	1	negative	R3397W	P78509	not_in_strict_subset
AQSAGMDLFSNCPEECKALGHSDRC	AQSAGMDLFSNCTEECKALGHSDRC	PCDH10	31164343	1	0	1	negative	T941P	Q9P2E7	not_in_strict_subset
AQSLTFFKF	AQSLTFSKF	RABGEF1	38782542	4	4	0	positive	S84F	Q9UJ41	positive_in_strict_subset
AQSSKFQEGAEMVLNPEEKSPLNIS	AQSSKFQEGAEMLLNPEEKSPLNIS	ZNF768	31164343	1	0	1	negative	L177V	Q9H5H4	not_in_strict_subset
AQSWAFEQV	AESWAFEQV	FLJ00044	31511069	1	0	1	negative	E45Q	Q9H7M6	not_in_strict_subset
AQVAPIVSPGNAGPWPQGAHGEGSL	AQVAPIVSPGNARPWPQGAHGEGSL	NUTM2F	31164343	1	0	1	negative	R176G	A1L443	not_in_strict_subset
AQVELNLML	AQEELNLML	DNMBP	27198675	1	0	1	negative	E713V	Q6XZF7	not_in_strict_subset
AQVQVLLYYLQHLPISFAELKRNTL	AQVQVLLYYLQHPPISFAELKRNTL	ABR	31164343	1	0	1	negative	P841L	Q12979	not_in_strict_subset
AQYPFEDHNPPQLEFIKPFC	AQYPFEDHNPPQLELIKPFC	PTEN	38416845	2	2	0	positive	L100F	P60484	not_in_strict_subset
AQYTLMSQAV	AQYTLMAQAV	CDH11	31511069	1	0	1	negative	A128S	P55287	not_in_strict_subset
AQYTLMVQAV	AQYTLMAQAV	CDH11	31511069	1	0	1	negative	A128V	P55287	not_in_strict_subset
ARAARTPLCLVYYVRPGGPIAGPQV	ARAARTPLCLVYCVRPGGPIAGPQV	KTI12	31164343	1	0	1	negative	C107Y	Q96EK9	not_in_strict_subset
ARARHKRFFSTSNTEKIWQI	ARARHKRFFSTSNTEKIWQM	ZNF431	38416845	2	0	2	negative	M144I	M0QZN7	not_in_strict_subset
ARDARSGW	ARDARSGR	AKAP8L	31888734	1	0	1	negative	R191W	Q9ULX6	not_in_strict_subset
ARDGASNIFRCNIFKSKKKSQAMRI	ARDGASNIFRCNVFKSKKKSQAMRI	NOS1AP	31164343	1	0	1	negative	V145I	O75052	not_in_strict_subset
ARDGIPMDDIPPRRTSV	ARDGIPMDDIPPLRTSV	MUC15	31164343	1	0	1	negative	L330R	Q8N387	not_in_strict_subset
AREWVSTAFCQWFVYQATKT	AREWVSPAFCQWFVYQATKT	CPA3	31043415	1	0	1	negative	P183T	P15088	not_in_strict_subset
ARFAVNLRL	AGFAVNLRL	B3GAT1	34518289	1	0	1	negative	G257R	Q9P2W7	not_in_strict_subset
ARGPCYSDNGSGYGEGEEEGSGAEV	ARGPCYSDNGSGSGEGEEEGSGAEV	TMEFF1	31164343	1	0	1	negative	S151Y	Q8IYR6	not_in_strict_subset
ARGPIIFDI	ARGPIISDI	HSF4	31888734	1	0	1	negative	S263F	Q9ULV5	not_in_strict_subset
ARHGGWTTK	AHHGGWTTK	PIK3CA	39559350	1	1	0	positive	H1047R	P42336	not_in_strict_subset
ARHIHEGASL	ARQIHEGASL	PAPSS1	36356599	1	1	0	positive	Q144H	O43252	not_in_strict_subset
ARIGAIYSL	ARIGAIHSL	ACSS3	33303615	2	1	1	positive	H195Y	Q9H6R3	not_in_strict_subset
ARIGDAAFYEDATEFEGLVP	ARIGDTAFYEDATEFEGLVP	SLC26A1	38416845	2	1	1	positive	T519A	Q9H2B4	not_in_strict_subset
ARKAKYNLHATVRYQ	ARKAKYNVHATVRYQ	NCAN	29731959	5	3	2	positive	V1236L	O14594	positive_in_strict_subset
ARKKASVEARLKVAIQSQLDGVRTG	ARKKASVEARLKAAIQSQLDGVRTG	EXOC3	26901407	2	0	2	negative	A49V	O60645	not_in_strict_subset
ARKPREALLWALRDLEENDFKKLKF	ARKPREALLWALSDLEENDFKKLKF	NLRP10	31164343	1	0	1	negative	S18R	Q86W26	not_in_strict_subset
ARKRRKEAPGPNRATEEDGVPSKVQ	ARKRRKEAPGPNGATEEDGVPSKVQ	PCYT1A	31164343	1	0	1	negative	G23R	P49585	not_in_strict_subset
ARLALVLLGWVSWSSPTSSASSFSS	ARLALVLLGWVSSSSPTSSASSFSS	TPBG	35413272	1	0	1	negative	S31W	Q13641	not_in_strict_subset
ARLFLGLAI	ARLFPGLAI	KIF2C	34518289	1	0	1	negative	P13L	Q99661	not_in_strict_subset
ARLLQLETQGNQNIPFHSEGRHPRS	ARLLQLETQGNQKIPFHSEGRHPRS	C1orf43	31164343	1	0	1	negative	K96N	X6R6S3	not_in_strict_subset
ARLPVGAYEV	ALLPVGAYEV	AQP12A	34244308	2	0	2	negative	L28R	Q8IXF9	not_in_strict_subset
ARLQFSCYSSL	AGLQFSCYSSL	SLC25A19	32226429	1	1	0	positive	G190R	Q9HC21	not_in_strict_subset
ARLQPGLPPAERSGGGRSKSGSYRV	ARLQPGLPPAERGGGGRSKSGSYRV	PCDH17	31164343	1	0	1	negative	G54S	O14917	not_in_strict_subset
ARLQSKEYPVIFKSI	ARLQSKEYPVISKSI	TBX4	33479501	1	0	1	negative	S271F	P57082	not_in_strict_subset
ARLRALNGLLYKELTDLLCTPEVSQ	ARLRALNGLLYKALTDLLCTPEVSQ	RBFA	31164343	1	0	1	negative	A103E	Q8N0V3	not_in_strict_subset
ARLVSPLYNASARFYCVSFFYHMYG	ARLVSPLYNASAKFYCVSFFYHMYG	MDGA1	31164343	1	0	1	negative	K830R	Q8NFP4	not_in_strict_subset
ARMESRNHFLKNPCF	ARMESRNHFLKNPRF	DLEC1	35661819	2	1	1	positive	R331C	Q9Y238	not_in_strict_subset
ARMIHSLSGKKSTIPYGTKSQYILS	ARMIHSLSGKKSAIPYGTKSQYILS	KMO	31164343	1	0	1	negative	A96T	O15229	not_in_strict_subset
ARMRLTQEEKERCRKLNLCLYCGTG	ARMRLTQEEKERRRKLNLCLYCGTG	PEG10	34266885	2	0	2	negative	R289C	Q86TG7	not_in_strict_subset
ARMWMTLTF	ARMWKTLTF	COX6A1	34270940	1	0	1	negative	K39M	P12074	not_in_strict_subset
ARNDFVKEI	ARNDFLKEI	DDR2	34138742	1	1	0	positive	L623V	Q16832	not_in_strict_subset
ARPESLQQARLYGNLPPAALRKLLH	ARPESLQQARLYENLPPAALRKLLH	HELZ2	31164343	1	0	1	negative	E1358G	Q9BYK8	not_in_strict_subset
ARPRGCLVQSLSKADALFEL	ARPRGRLVQSLSKADALFEL	CIITA	38416845	2	1	1	positive	R552C	P33076	not_in_strict_subset
ARPVEWLGRCILDA	ARPDEWLGRCILDA	CHPF	36651232	1	1	0	positive	D276V	Q8IZ52	not_in_strict_subset
ARQKALVRERERQLA	ARQEALVRERERQLA	FAM50B	33479501	1	1	0	positive	E78K	Q9Y247	not_in_strict_subset
ARQNPGPAY	ARQNPGLAY	CALCOCO2	31888734	1	0	1	negative	L374P	Q13137	not_in_strict_subset
ARRASKARL	ARRASKALL	AQP12A	34244308	2	0	2	negative	L28R	Q8IXF9	not_in_strict_subset
ARRHQAIGEKEAPAAQAEERKFQQH	ARRHQAIGEKEARAAQAEERKFQQH	TAOK2	31164343	1	0	1	negative	R555P	Q9UL54	not_in_strict_subset
ARRSECNMCNTPTYAKLEERTGYGG	ARRSECNMCNTPKYAKLEERTGYGG	ZRANB2	31164343	1	0	1	negative	K92T	O95218	not_in_strict_subset
ARSETHAAGHSQVKTHSREKSSQES	ARSETHAAGHSQEKTHSREKSSQES	CHGB	31164343	1	0	1	negative	E227V	P05060	not_in_strict_subset
ARSGWPMAS	ARSGRPMAS	AKAP8L	31888734	1	0	1	negative	R191W	Q9ULX6	not_in_strict_subset
ARSGWPMASGY	ARSGRPMASGY	AKAP8L	31888734	1	0	1	negative	R191W	Q9ULX6	not_in_strict_subset
ARSQAHVYLEQIHNRVALGVPDMTK	ARSQAHVYLEQIRNRVALGVPDMTK	RPS6KL1	31164343	1	0	1	negative	R34H	Q9Y6S9	not_in_strict_subset
ARSSPGSLQ	ARSSLGSLQ	ZC3HAV1	31888734	1	0	1	negative	L388P	Q7Z2W4	not_in_strict_subset
ARSYGIPFIETSTKTRQRVEDAFYT	ARSYGIPFIETSAKTRQRVEDAFYT	KRAS	31164343	1	0	1	negative	A146T	P01116	not_in_strict_subset
ARSYGIPFIETSVKTRQGVDDAFYT	ARSYGIPFIETSAKTRQGVDDAFYT	KRAS	31164343	1	0	1	negative	A121V	A0A8I5KQ21	not_in_strict_subset
ARSYGIPFIETSVKTRQRVEDAFYT	ARSYGIPFIETSAKTRQRVEDAFYT	KRAS	31164343	1	0	1	negative	A146V	P01116	not_in_strict_subset
ARTFNCVVGAVLVVSKEQTE	ARTFNCGVGAVLVVSKEQTE	GART	31043415	1	0	1	negative	G734V	P22102	not_in_strict_subset
ARVDLIDLDLCNLTQWYNGRVQPTN	ARVDLIDLDLCNSTQWYNGRVQPTN	ACR	31164343	1	0	1	negative	S211L	P10323	not_in_strict_subset
ARVPSSLDIFTAFNETLQCSHECVR	ARVPSSLDIFTAYNETLQCSHECVR	AJAP1	31164343	1	0	1	negative	Y350F	Q9UKB5	not_in_strict_subset
ARVSFTRGL	ARVPFTRGL	ZSWIM4	33479501	1	0	1	negative	P99S	Q9H7M6	not_in_strict_subset
ARWKHKTRK	ARWEHKTRK	PEMT	33479501	1	0	1	negative	E36K	Q9UBM1	not_in_strict_subset
ARWLALFLSLKASCRLHQLR	ARWLALFLSLKASYRLHQLR	INO80	31043415	1	0	1	negative	Y924C	Q9ULG1	not_in_strict_subset
ARWTAFFGV	ARWTASFGV	TMPRSS11E	34518289	1	0	1	negative	S246F	Q9UL52	not_in_strict_subset
ARYGAGQQDLATSLESGAGARGSFN	ARYGAGQQDLATPLESGAGARGSFN	ALX4	31164343	1	0	1	negative	P76S	Q9H161	not_in_strict_subset
ARYVPLTPWF	ARYVPSTPWF	RRN3	34270940	1	0	1	negative	S199L	Q9NYV6	not_in_strict_subset
ASAAATQIM	ASAAAKQIM	INTS4	35727629	1	0	1	negative	K698T	Q96HW7	not_in_strict_subset
ASAGPLLKRSHSVPA	AAAGPLLKRSHSVPA	PNPLA7	30459932	1	0	1	negative	A345S	Q6ZV29	not_in_strict_subset
ASALIRTLGKQLKVNRREILINNFK	ASALIRTLGKQLNVNRREILINNFK	ATR	37731488	2	2	0	positive	N1022K	Q13535	not_in_strict_subset
ASAQKEPEAAAPVPGTGGDSVCGET	ASAQKEPEAAAPAPGTGGDSVCGET	GOLGA2	26901407	2	0	2	negative	A785V	Q08379	not_in_strict_subset
ASARGARPSVSGTLDPKALVKEEQA	ASARGARPSVSGALDPKALVKEEQA	SLC12A3	31164343	1	0	1	negative	A815T	P55017	not_in_strict_subset
ASATEPANDSLFSPG	ASATEPANDSLSSPG	ZFYVE26	33479501	1	0	1	negative	S544F	Q68DK2	not_in_strict_subset
ASATGAGPAAAERRLGTPPGGGGAG	ASATGAGPAAAEKRLGTPPGGGGAG	HCN1	31164343	1	0	1	negative	K37R	O60741	not_in_strict_subset
ASAVIAADPLYSNGAWSEPTFTSTE	ASAVIAADPLYSDGAWSEPTFTSTE	FRY	31164343	1	0	1	negative	D2890N	Q5TBA9	not_in_strict_subset
ASAWKPAGLPPPALRRSEPFLAPLLLT	ASAWKPAGLPPPAFRRSEPFLAPLLLT	MEGF8	38782542	4	0	4	negative	F2725L	Q7Z7M0	negative_in_strict_subset
ASAWRNIAAR	ASAGRNIAAR	RPAP1	27198675	1	0	1	negative	G632W	Q9BWH6	not_in_strict_subset
ASCDLSCIVKRTKKRLRKAIRTLRK	ASCDLSCIVKRTEKRLRKAIRTLRK	SCUBE2	31164343	1	0	1	negative	E582K	Q9NQ36	not_in_strict_subset
ASCSRSLGR	ASCSRRLGR	CKAP4	37076248	1	1	0	positive	R103S	Q07065	not_in_strict_subset
ASCSSMMRHSLPRIFVAGLVGALML	ASCSSMMRHSLPSIFVAGLVGALML	PKD1L1	31164343	1	0	1	negative	S2649R	Q8TDX9	not_in_strict_subset
ASCYSSSCY	ASCYSPSCY	HECW1	27198675	1	0	1	negative	P705S	Q76N89	not_in_strict_subset
ASDLKKLREQQEMERKEAASRLRMA	ASDLKKLREQQETERKEAASRLRMA	TEX13A	31164343	1	0	1	negative	T120M	Q9BXU3	not_in_strict_subset
ASDPAGGGPNHHASQLSGDS	ASDPAGGGPNHHAPQLSGDS	ADCY8	31043415	1	0	1	negative	P81S	P40145	not_in_strict_subset
ASEAASSSLPAVVVVTFPAT	ASEAASSSLPAVVVETFPAT	BIN1	38416845	2	0	2	negative	E496V	O00499	not_in_strict_subset
ASEGLFHSHKGLKRNLAVMSDKVKE	ASEGLFHSHKGLERNLAVMSDKVKE	SPTA1	31164343	1	0	1	negative	E310K	P02549	not_in_strict_subset
ASEKGKAPLKGSYLQRSPSDAGKSS	ASEKGKAPLKGSSLQRSPSDAGKSS	NAV3	31164343	1	0	1	negative	S1033Y	Q8IVL0	not_in_strict_subset
ASELEYDMKKYQGQLVQEQELAKHA	ASELEYDMKKYQEQLVQEQELAKHA	NCAPD3	31164343	1	0	1	negative	E1261G	P42695	not_in_strict_subset
ASENAIMWK	ASENAIVWK	AP2M1	32793190	1	0	1	negative	V352M	Q96CW1	not_in_strict_subset
ASEQLNSRWIEFSQLLSERLNWLEY	ASEQLNSRWIEFCQLLSERLNWLEY	DMD	31164343	1	0	1	negative	C816S	P11532	not_in_strict_subset
ASEQTVTVEEASTMEFHDQQELTPS	ASEQTVTVEEASKMEFHDQQELTPS	MAP2	31164343	1	0	1	negative	K154T	P11137	not_in_strict_subset
ASERPLWDTY	ASERPLWDTS	AP5Z1	31888734	1	0	1	negative	S499Y	O43299	not_in_strict_subset
ASETPATRMSIILTDNFPAEPNYMG	ASETPATRMSIIQTDNFPAEPNYMG	PCDH17	31164343	1	0	1	negative	Q855L	O14917	not_in_strict_subset
ASFCGAVFCKY	ASFCGAVFRKY	THOC2	27198675;33038342	2	0	2	negative	R651C	Q8NI27	not_in_strict_subset
ASFESCRSDTEIFNAAECEPLNCEL	ASFESCRSDTEICNAAECEPLNCEL	MINAR1	31164343	1	0	1	negative	C129F	Q9UPX6	not_in_strict_subset
ASFFGVHSK	ASFFGVHPK	FASN	33038342	1	0	1	negative	P69S	P49327	not_in_strict_subset
ASFIGGIVLVLGLQAVIFFLYKFCK	ASFIGGIVLVLGVQAVIFFLYKFCK	CD164	31164343	1	0	1	negative	V176L	Q04900	not_in_strict_subset
ASFILALPVWVYAKVIKFKDGVESC	ASFILALPVWVYSKVIKFKDGVESC	MCHR2	31164343	1	0	1	negative	S172A	Q969V1	not_in_strict_subset
ASGGEAGTASGGDEAGTASGGDEAW	ASGGEAGTASGGEEAGTASGGDEAW	APOBR	34266885	2	0	2	negative			not_in_strict_subset
ASGGYAEVGRVLIDKGADVNAPPVP	ASGGYAEVGRVLLDKGADVNAPPVP	ANKHD1	31164343	1	0	1	negative	L1277I	Q8IWZ3	not_in_strict_subset
ASGNHHVW	ASGNHYVW	WUGSC:H_DJ430N08.1	30556813	1	0	1	negative	Y677H	Q969R2	not_in_strict_subset
ASIANFFEFYVELEANNEGV	ASIANFSEFYVELEANNEGV	ADCY5	31043415	1	0	1	negative	S1081F	O95622	not_in_strict_subset
ASIRVALSR	ASIQVALSR	TUBG2	37076248	1	1	0	positive	Q357R	Q9NRH3	not_in_strict_subset
ASIRVALSRK	ASIQVALSRK	TUBG1	37076248	1	1	0	positive	Q357R	P23258	not_in_strict_subset
ASISSFLLV	ASISSSLLV	SSPN	27198675	1	0	1	negative	S80F	Q14714	not_in_strict_subset
ASISSFLLVR	ASISSSLLVR	SSPN	27198675	1	0	1	negative	S80F	Q14714	not_in_strict_subset
ASKGGLVGFSRAHAKEVARKKIRVN	ASKGGLVGFSRALAKEVARKKIRVN	CBR4	31164343	1	0	1	negative	L162H	Q8N4T8	not_in_strict_subset
ASKQRHNKLWRSYSDSDLSDHHEPI	ASKQRHNKLWRSHSDSDLSDHHEPI	SSH2	31164343	1	0	1	negative	H460Y	Q76I76	not_in_strict_subset
ASKVMVELLGSYTKDNASQARVDAHRC	ASKVMVELLGSYTEDNASQARVDAHRC	EIF3M	35413271	2	2	0	positive	E194K	Q7L2H7	not_in_strict_subset
ASKWAAEKLEKSEESNLPEISEYEA	ASKWAAEKLEKSDESNLPEISEYEA	PPHLN1	31164343	1	0	1	negative	D245E	Q8NEY8	not_in_strict_subset
ASLAPECGFGR	AALAPECGFGR	DGKQ	34270940	1	0	1	negative	A229S	P52824	not_in_strict_subset
ASLARAQADFKCFLELDQQIKALGV	ASLARAQADFKCLLELDQQIKALGV	SPTA1	31164343	1	0	1	negative	L2102F	P02549	not_in_strict_subset
ASLEGGASAICEFEPGTEEGAIGGS	ASLEGGASAICESEPGTEEGAIGGS	GPRASP2	26901407	1	0	1	negative	S409F	Q96D09	not_in_strict_subset
ASLPETAWGCQGRIVGFPAPAPNRP	ASLPETAWGCQGSIVGFPAPAPNRP	NEU4	31164343	1	0	1	negative	S279R	Q8WWR8	not_in_strict_subset
ASMLNDELSHINAWLNMGILGSYDPQQ	ASMLNDELSHINARLNMGILGSYDPQQ	TRAF7	37165196	1	1	0	positive	R371W	Q6Q0C0	not_in_strict_subset
ASMPSSPPL	AIMPSSPPL	EBF4	29545564;29643231	5	4	1	positive	I514S	Q9BQW3	positive_in_strict_subset
ASMSGRWK	ATMSGRWK	NFATC1	34270940	1	0	1	negative	T609S	K7ER53	not_in_strict_subset
ASMSGRWKR	ATMSGRWKR	NFATC1	34270940	1	0	1	negative	T609S	K7ER53	not_in_strict_subset
ASMSGRWKRK	ATMSGRWKRK	NFATC1	34270940	1	0	1	negative	T609S	K7ER53	not_in_strict_subset
ASMTGIVYSL	ASMTGIAYSL	SLC4A8	27198675	1	0	1	negative	A523V	Q2Y0W8	not_in_strict_subset
ASMTGIVYSLF	ASMTGIAYSLF	SLC4A8	27198675	1	0	1	negative	A523V	Q2Y0W8	not_in_strict_subset
ASMVLKDVVLKKED	ASMVLKDVGLKKED	ACAT1	31221207	1	0	1	negative	G341V	P24752	not_in_strict_subset
ASNASSAAK	ASNAPSAAK	HERC1	25765070	9	5	4	positive	P3278S	Q15751	positive_in_strict_subset
ASPVDDEQLSVCFSGFLDEVMKKYG	ASPVDDEQLSVCLSGFLDEVMKKYG	SENP5	26901407	1	0	1	negative	L503F	Q96HI0	not_in_strict_subset
ASPVIKAVTNFKHISKILEEFDVEE	ASPVIKAVTNFKQISKILEEFDVEE	PYROXD1	31164343	1	0	1	negative	Q55H	Q8WU10	not_in_strict_subset
ASQDGQDTIRGHLGSSRRGRQGSHH	ASQDGQDTIRGHPGSSRRGRQGSHH	FLG	31164343	1	0	1	negative	P845L	P20930	not_in_strict_subset
ASQGGGRGRGRGQLTFNV	ASRGGGRGRGRGQLTFNV	POLR3GL	34484187	1	1	0	positive	R4Q	Q9BT43	not_in_strict_subset
ASQTESADGPRTQCPVYIYSCSLEA	ASQTESADGPRTRCPVYIYSCSLEA	SZT2	31164343	1	0	1	negative	R1236Q	Q5T011	not_in_strict_subset
ASREVLAVK	ASREVLAVE	REX1BD	35122353	1	0	1	negative	E122K	Q96EN9	not_in_strict_subset
ASRHAIMRSPQMVFAIVRTMQNTNDVE	ASRHAIMRSPQMVSAIVRTMQNTNDVE	CTNNB1	37165196	1	0	1	negative	S196F	P35222	not_in_strict_subset
ASRHPDFPLLEK	AYRHPDFPLLEK	ERVFRD-1	31887370	2	1	1	positive	Y17S	P60508	not_in_strict_subset
ASRQLQRMFKAINHKDHFYYIHVDK	ASRQLQRMFKAIYHKDHFYYIHVDK	XYLT1	31164343	1	0	1	negative	Y350N	Q86Y38	not_in_strict_subset
ASRTRQRQLNEELCTLRELR	ASRTRQRQLNEELCALRELR	WWC3	38416845	2	0	2	negative	A1113T	Q9ULE0	not_in_strict_subset
ASRVLVASRNFANNATFEIK	ASRVLVASRNFANDATFEIK	PDHA1	35413271	1	0	1	negative	D33N	P08559	not_in_strict_subset
ASRYGIRGFSTIKIF	ASRYGIRGFPTIKIF	PDIA6	33479501	1	1	0	positive	P238S	Q15084	not_in_strict_subset
ASSEKFVKY	APSEKFVKY	MYO7A	38782542	1	1	0	positive	P1204S	Q13402	not_in_strict_subset
ASSFLKSFY	APSFLKSFY	TBC1D4	33038342	1	0	1	negative	P711S	O60343	not_in_strict_subset
ASSGLLQAVHEDRNGSLDHIDSNGN	ASSGLLQAVHEDLNGSLDHIDSNGN	FOXP2	31164343	1	0	1	negative	L645R	O15409	not_in_strict_subset
ASSHEQARSSAGDRHGSHHQQSADS	ASSHEQARSSAGERHGSHHQQSADS	FLG	31164343	1	0	1	negative	E2328D	P20930	not_in_strict_subset
ASSLLSLHVDLGRSILDDVLQIMDQ	ASSLLSLHVDLGPSILDDVLQIMDQ	CDC42EP2	31164343	1	0	1	negative	P189R	O14613	not_in_strict_subset
ASSQIRVPSYSGEKITSAQSTLHSL	ASSQIRVPSYSGGKITSAQSTLHSL	CNTN5	26901407	1	0	1	negative	G1068E	O94779	not_in_strict_subset
ASSSGTRLY	ASSSGTRLH	DDHD1	33038342	1	0	1	negative	H389Y	Q8NEL9	not_in_strict_subset
ASSSSCQLK	ASSSSSQLK	OSER1	37076248	1	1	0	positive	S104C	Q9NX31	not_in_strict_subset
ASSVPTGHATF	ASSVPTGHATS	MUC4	27198675	1	0	1	negative	S1968F	Q99102	not_in_strict_subset
ASSVSRGHATPLPVTDTSSA	ASSVSTGHATPLPVTDTSSA	MUC4	38416845	2	0	2	negative	T3595R	Q99102	not_in_strict_subset
ASSVSTGHATPLHVTDASSVSTGHA	ASSVSTGHATPLPVTDASSVSTGHA	MUC4	31164343	1	0	1	negative	P1986H	Q99102	not_in_strict_subset
ASSVTVTRSYRSGGGSGGGSFGDNL	ASSVTVTRSYRSVGGSGGGSFGDNL	LMNA	29867227	1	0	1	negative	V629G	P02545	not_in_strict_subset
ASSYIILAM	ASSYMILAM	AVPR2	27198675	1	0	1	negative	M129I	P30518	not_in_strict_subset
ASTAAASLFECSWIKALADEREAVQ	ASTAAASLFECSRIKALADEREAVQ	SPTBN4	31164343	1	0	1	negative	R51W	Q9H254	not_in_strict_subset
ASTIFLMASLTKKIQHHSTGHCNPS	ASTIFLMASLTKQIQHHSTGHCNPS	TAS2R16	31164343	1	0	1	negative	Q206K	Q9NYV7	not_in_strict_subset
ASTITHDLY	ASTITHGLY	TNFSF14	38740147	2	2	0	positive	G165D	O43557	not_in_strict_subset
ASTKHLRGDGLKDINETMLDSLSFVML	ASTKHLRGDGLKDLNETMLDSLSFVML	CYP8B1	37165196	1	0	1	negative	L139I	Q9UNU6	not_in_strict_subset
ASTPQNPATSQHLPPPPGHRSQAPS	ASTPQNPATSQHPPPPPGHRSQAPS	CD2	31164343	1	0	1	negative	P282L	P06729	not_in_strict_subset
ASTRITTLEKEMTSHRSHIA	ASTRIMTLEKEMTSHRSHIA	CCDC171	38416845	2	0	2	negative	M1218T	Q6TFL3	not_in_strict_subset
ASVAQLSPLDSEILENEANNIKMEA	ASVAQLSPLDSETLENEANNIKMEA	LAMC1	31164343	1	0	1	negative	T1281I	P11047	not_in_strict_subset
ASVAVKQSSVTQFTEQSPKVQSRYT	ASVAVKQSSVTQVTEQSPKVQSRYT	ZNF638	31164343	1	0	1	negative	V124F	Q14966	not_in_strict_subset
ASVCRRRCRKSGRLLAASRKMAAAA	ASVCRRRCRKSGGLLAASRKMAAAA	PSMD8	31164343	1	0	1	negative	G56R	P48556	not_in_strict_subset
ASVCRVMLETPECRSRFTNEETVSF	ASVCRVMLETPEYRSRFTNEETVSF	CYRIB	31164343	1	0	1	negative	Y240C	Q9NUQ9	not_in_strict_subset
ASVDNPHMCRLLGIC	ASVDNPHVCRLLGIC	EGFR	29731959	1	1	0	positive	V774M	P00533	not_in_strict_subset
ASVEGMRVV	ASLEGMRVV	RNF207	34830955	1	0	1	negative	L485V	Q6ZRF8	not_in_strict_subset
ASVFVKQPVSGAMEGKEELPDENKS	ASVFVKQPVSGAVEGKEELPDENKS	CAVIN2	31164343	1	0	1	negative	V180M	O95810	not_in_strict_subset
ASVNQGVVIVGNIGFVKTAIISRLVALSCHG	ASVNQGVVIVGNIGFGKTAIISRLVALSCHG	TANC2	39115419	2	1	1	positive	G375V	Q9HCD6	not_in_strict_subset
ASVSGPNSPSESCRERTYRPTTAMS	ASVSGPNSPSESRRERTYRPTTAMS	MID2	31164343	1	0	1	negative	R121C	Q9UJV3	not_in_strict_subset
ASVTHSVDK	ASVTRSVDK	SUSD3	34270940	1	0	1	negative	R200H	Q96L08	not_in_strict_subset
ASVVDFKKNLEYAAT	ASVVDLKKNLEYAAT	PDE1C	33479501	1	0	1	negative	L61F	Q14123	not_in_strict_subset
ASWVVPIDIK	ASWVVPIDIE	MAP3K9	27869121	1	0	1	negative	E408K	G3V347	not_in_strict_subset
ASWYRIYSK	ASWYRIYTK	DPY19L1	34270940	1	0	1	negative	T121S	Q2PZI1	not_in_strict_subset
ASWYRIYSKI	ASWYRIYTKI	DPY19L1	34270940	1	0	1	negative	T121S	Q2PZI1	not_in_strict_subset
ASYPASLPSCAPLPPPQKRYTAAGA	ASYPASLPSCAPPPPPQKRYTAAGA	HOXA3	26901407	1	0	1	negative	P322L	O43365	not_in_strict_subset
ASYRSSVSF	GSYRSSVSF	CSMD2	31069153	1	0	1	negative			not_in_strict_subset
ATAAARGPV	ATAAARGRV	CDKN2A	33038342	1	0	1	negative	R24P	P42771	not_in_strict_subset
ATAERSRHHR	ATAERSRHQR	FRY	31511069	1	0	1	negative	Q1979H	Q5TBA9	not_in_strict_subset
ATAGDSSRQADGASVDEPHSG	ATAGDSSRQADGASADEPHSG	FAM43A	38416845	2	0	2	negative	A417V	Q8N2R8	not_in_strict_subset
ATAMDRLAYLPTTPQPFSSRHSSSP	ATAMDRLAYLPTAPQPFSSRHSSSP	NCOR2	37731488	1	0	1	negative	A1764T	Q9Y618	not_in_strict_subset
ATATVRAVCVRPTRAGPGPILRPGQ	ATATVRAVCVRPARAGPGPILRPGQ	C14orf180	31164343	1	0	1	negative	A99T	J3KNP8	not_in_strict_subset
ATCSFSGEKGLLSVSENDLESTSKV	ATCSFSGEKGLLPVSENDLESTSKV	ZNF518B	31164343	1	0	1	negative	P547S	Q9C0D4	not_in_strict_subset
ATDALKNRSSVEARMEFVRQALAYL	ATDALKNRSSVEVRMEFVRQALAYL	NUP93	38039963	1	1	0	positive	V250A	Q8N1F7	not_in_strict_subset
ATDLGLALTTMPMVLGVLWLDHREI	ATDLGLALTTMPTVLGVLWLDHREI	OR51B5	31164343	1	0	1	negative	T78M	Q9H339	not_in_strict_subset
ATDTNNLNVNY	ATDTNNPNVNY	ENTPD4	32753545;33038342	2	2	0	positive	P85L	Q9Y227	not_in_strict_subset
ATEIVCTFY	ATGIVCTFY	SLC5A12	38782542	1	1	0	positive	G166E	Q1EHB4	not_in_strict_subset
ATEKKDEQISGTMSCQKQPALKATS	ATEKKDEQISGTVSCQKQPALKATS	ANKRD36	31164343	1	0	1	negative	V1157M	A6QL64	not_in_strict_subset
ATFEEWFPQR	ATFEEWFPQG	VPS72	33038342	1	0	1	negative	G281R	Q15906	not_in_strict_subset
ATFLCPANV	ATFLCPADV	MRM2	31511069	1	0	1	negative	D129N	Q9UI43	not_in_strict_subset
ATFRNNQMK	ATFRNNHMK	AKAP11	31511069	1	0	1	negative	H8Q	Q9UKA4	not_in_strict_subset
ATFTTNTTTTITCGFTVNQNQLLSR	ATFTTNTTTTITSGFTVNQNQLLSR	NUP62CL	31164343	1	0	1	negative	S40C	Q9H1M0	not_in_strict_subset
ATGAADNGFLSHKFLTVAPGHSSHH	ATGAADNGFLSHNFLTVAPGHSSHH	TNS3	35104158	1	1	0	positive	N1069K	Q68CZ2	not_in_strict_subset
ATGPEVTLVDVNMYLIIAICAVSSL	ATGPEVTLVDVNVYLIIAICAVSSL	PCDHA9	31164343	1	0	1	negative	V698M	Q9Y5H5	not_in_strict_subset
ATGQSAFAQVIADCHKILFDRNSAIKS	ATGQSAFAQVIADRHKILFDRNSAIKS	DSE	28678784	4	0	4	negative	R716C	Q9UL01	negative_in_strict_subset
ATHVTDFFTGSDLIQGTWCKDILQT	ATHVTDFFTGSDSIQGTWCKDILQT	MED23	31164343	1	0	1	negative	S706L	Q9ULK4	not_in_strict_subset
ATIEAHAVAQQVHQVHVATYTEHSM	ATIEAHAVAQQVQQVHVATYTEHSM	NRF1	31164343	1	0	1	negative	Q25H	Q16656	not_in_strict_subset
ATIVPELNEI	ATIDPELNEI	MKLN1	30556813	1	0	1	negative	D521V	Q9UL63	not_in_strict_subset
ATKNNKVIMA	ATKNIKVIMA	PSMC5	29895573	1	0	1	negative	I289N	P62195	not_in_strict_subset
ATKPAQNALEK	ATKPARNALEK	C4orf54	31511069	1	0	1	negative	R1251Q	D6RIA3	not_in_strict_subset
ATLDFNDTFLSIKHLKASFPGHNVK	ATLDFNDTFLSIEHLKASFPGHNVK	AQR	31164343	1	0	1	negative	E722K	O60306	not_in_strict_subset
ATLDWSKNAV	ATLDWSENAV	DGKI	27198675	1	0	1	negative	E171K	O75912	not_in_strict_subset
ATLFSDSWYY	ATPFSDSWYY	SARAF	33038342	1	0	1	negative	P285L	Q96BY9	not_in_strict_subset
ATLGSLLDDQHWLSVLIERVGKQVN	ATLGSLLDDQHWHSVLIERVGKQVN	CNTNAP5	31164343	1	0	1	negative	H270L	Q8WYK1	not_in_strict_subset
ATLKEVDILRKVAGHPNIIQLKDTY	ATLKEVDILRKVSGHPNIIQLKDTY	PHKG1	31164343	1	0	1	negative	S82A	Q16816	not_in_strict_subset
ATLNSFIHVR	ATLNSFIHVL	ELOVL5	31511069	1	0	1	negative	L179R	Q9NYP7	not_in_strict_subset
ATLTLLLDHLRLISSFHAYNRMTPQ	ATLTLLLDHLRLVSSFHAYNRMTPQ	SYDE1	31164343	1	0	1	negative	V539I	Q6ZW31	not_in_strict_subset
ATLVVLALAMVPVLLLGTPLHLLHR	ATLVVLALAMVPILLLGTPLHLLHR	TCIRG1	31164343	1	0	1	negative	I646V	Q13488	not_in_strict_subset
ATMELYQIY	ATMELYQIS	ISG20	35413271	1	0	1	negative	S165Y	Q96AZ6	not_in_strict_subset
ATMLVLQILKKGCRGKGSPALPNSM	ATMLVLQILKKGRRGKGSPALPNSM	JARID2	31164343	1	0	1	negative			not_in_strict_subset
ATNAKDSSSR	ATNARDSSSR	CNTNAP2	24323902	1	0	1	negative	R1027K	Q9UHC6	not_in_strict_subset
ATNSGSSVTSSGASTATISGSSVTS	ATNSGSSVTSSGVSTATISGSSVTS	MUC21	31164343	1	0	1	negative	V57A	A0A0G2JKD1	not_in_strict_subset
ATNYIYVLNK	ATNYIYVLNE	MET	33038342	1	0	1	negative	E75K	P08581	not_in_strict_subset
ATPDESEEGHGEEIYMGEKL	ATPDESEEGHGEEINMGEKL	ZCWPW2	38416845	2	0	2	negative	N299Y	Q504Y3	not_in_strict_subset
ATPDESEEGHGEEIYMGEKT	ATPDESEEGHGEEINMGEKT	ZCWPW2	38416845	2	0	2	negative	N122Y	H7C0K4	not_in_strict_subset
ATPGRFLDIIK	ATPGRLLDIIK	DDX59	34270940	1	0	1	negative	L333F	Q5T1V6	not_in_strict_subset
ATPKMIADFLVVHKTIAFDACLAQI	ATPKMIADFLVVRKTIAFDACLAQI	OR4K15	31164343	1	0	1	negative			not_in_strict_subset
ATPKYSNSLK	ATPKDSNSLK	REPS2	31511069	1	0	1	negative	D449Y	Q8NFH8	not_in_strict_subset
ATPRRLDLDL	ATPRRSDLDL	AXIN1	31888734	1	0	1	negative	S64L	O15169	not_in_strict_subset
ATPSLHTSV	ATPSLHTSD	RNF213	30556813	1	0	1	negative	D2271V	Q63HN8	not_in_strict_subset
ATPSSTPGTTWIITKPTTTATTTAS	ATPSSTPGTTWILTKPTTTATTTAS	MUC5B	31164343	1	0	1	negative	L1907I	Q9HC84	not_in_strict_subset
ATPVQTSQPDSSNVVKVSPRESSSASL	ATPVQTSQPDSSNIVKVSPRESSSASL	XRN1	34903219	3	3	0	positive	I1641V	Q8IZH2	positive_in_strict_subset
ATPYEKGIEV	GTPYEKGIEV	NPHP1	31888734	1	0	1	negative	G515A	O15259	not_in_strict_subset
ATRINPWVEK	AIRINPWVEK	NPIPB15	33262196	1	0	1	negative	I419T	A6NHN6	not_in_strict_subset
ATRIQIALKYDENNKQFAILIIQLS	ATRIQIALKYDEKNKQFAILIIQLS	WWC1	31164343	1	0	1	negative	K671N	Q8IX03	not_in_strict_subset
ATRYNYTSEK	ATRYNYTSEE	CYFIP2	33038342	1	1	0	positive	E446K	Q96F07	not_in_strict_subset
ATSLSDLTIESPQNELAAGEGVRGG	ATSLSDLTIESPPNELAAGEGVRGG	APC	31164343	1	0	1	negative	P1666Q	P25054	not_in_strict_subset
ATSPASASK	ATSPASASF	NR4A1	33208106;36651232	2	2	0	positive	F101K	P22736	not_in_strict_subset
ATSRKRRVLTPNNLKHLVVDEDHEL	ATSRKRRVLTPNDLKHLVVDEDHEL	CHST11	31164343	1	0	1	negative	D106N	Q9NPF2	not_in_strict_subset
ATTAAAGSRHSPVGSQALQTTAASE	ATTAAAGSRHSPAGSQALQTTAASE	NFXL1	31164343	1	0	1	negative	A67V	Q6ZNB6	not_in_strict_subset
ATTLKAFFK	AATLKAFFK	GPR139	31243155	1	1	0	positive	A298T	Q6DWJ6	not_in_strict_subset
ATTRAVQGWN	ATTRAVEGWN	UVSSA	36890230	2	2	0	positive	E118Q	Q2YD98	not_in_strict_subset
ATTTYPTPSHPETTHPTHVP	ATTTYPTPSHPETTLPTHVP	MUC6	38416845	2	0	2	negative	L1443H	Q6W4X9	not_in_strict_subset
ATVAAWGGWGGRSRPGNILLQLRQG	ATVAAWGGWGGRPRPGNILLQLRQG	TRPC4AP	31164343	1	0	1	negative	P32S	Q8TEL6	not_in_strict_subset
ATVAEQGEDITSRKDRGVLKIVKRV	ATVAEQGEDITSKKDRGVLKIVKRV	FKBP5	31164343	1	0	1	negative	K28R	Q13451	not_in_strict_subset
ATVPITSCSVEKFIEGHEYQFRICA	ATVPITSCSVEKLIEGHEYQFRICA	TTN	34266885	2	0	2	negative	L20379F	Q8WZ42	not_in_strict_subset
ATVQKLSRFSL	ATVQKLSRFPL	FGFR4	27198675	1	0	1	negative	P413S	P22455	not_in_strict_subset
ATVSPLRTQNSPPRLPATSLRPHSV	ATVSPLRTQNSPSRLPATSLRPHSV	SH3RF3	31164343	1	0	1	negative	S635P	Q8TEJ3	not_in_strict_subset
ATVTLTVAVADRVPDILADLGSLEP	ATVTLTVAVADRIPDILADLGSLEP	PCDHGA6	31164343	1	0	1	negative	I668V	Q9Y5G7	not_in_strict_subset
ATWLKETSAPELIHILFKSLNFILA	ATWLKETSAPELVHILFKSLNFILA	EPS8L3	31164343	1	0	1	negative	V314I	Q8TE67	not_in_strict_subset
ATYFPPSPPSSEAGSPDRQAEMLQN	ATYFPPSPPSSEPGSPDRQAEMLQN	KLF5	31164343	1	0	1	negative	P309A	Q13887	not_in_strict_subset
ATYKGVPYEVK	ATYKGVPFEVK	AIMP1	33038342	1	1	0	positive	F293Y	Q12904	not_in_strict_subset
ATYRSLLEGQDATKRQPP	ATYRSLLEGQDAKKRQPP	KRT13	31164343	1	0	1	negative	K415T	P13646	not_in_strict_subset
ATYRSLLEGQDATMIGFPSSAGSVS	ATYRSLLEGQDAKMIGFPSSAGSVS	KRT13	31164343	1	0	1	negative	K415T	P13646	not_in_strict_subset
ATYSGAGYYLDLSIT	ATYSGAGYYLDLSRT	PKD2	37376412	1	1	0	positive	R397I	Q13563	not_in_strict_subset
ATYVFLHTMKGTPFE	ATYVFLHTVKGTPFE	ORMDL2	33479501	1	0	1	negative	V67M	Q53FV1	not_in_strict_subset
AVADMQVGAV	TVADMQVGAV	LOC101930307	31511069	1	0	1	negative			not_in_strict_subset
AVADQEESF	AVADQEDSF	UTP4	31888734	1	0	1	negative	D249E	Q969X6	not_in_strict_subset
AVAFFPGNLSTSSSA	AVAFSPGNLSTSSSA	RPTOR	33479501	1	1	0	positive	S755F	Q8N122	not_in_strict_subset
AVAGIIPPSV	AVAGKIPPSV	YWHAH	33479501	1	0	1	negative	K33I	A2IDB1	not_in_strict_subset
AVANTTFTVSTDMAQRHFGYEPLFS	AVANTTFTVSTDKAQRHFGYEPLFS	HSD3B7	31164343	1	0	1	negative	K337M	Q9H2F3	not_in_strict_subset
AVATFSFSYCGSWEIAHFFCDFPSL	AVATFSFSYCGSREIAHFFCDFPSL	OR2M5	31164343	1	0	1	negative	R172W	A3KFT3	not_in_strict_subset
AVATIFGIYFVIVCFGWYSVHLFVL	AVATIFGIYFVIFCFGWYSVHLFVL	MBOAT1	31164343	1	0	1	negative	F78V	Q6ZNC8	not_in_strict_subset
AVCDISPRGLKMSATFIGNS	AVCDIPPRGLKMSATFIGNS	TUBB4B	38416845	2	2	0	positive	P357S	P68371	not_in_strict_subset
AVCKAGAVEKGVLLYRHIADLAGNS	AVCKAGAVEKGVPLYRHIADLAGNS	ENO1	39115419	2	1	1	positive	P129L	P06733	not_in_strict_subset
AVCSNINEAKRQREKLEVLEEWQSH	AVCSNINEAKRQMEKLEVLEEWQSH	PREX2	26901407	1	0	1	negative	M218R	Q70Z35	not_in_strict_subset
AVDDIFVKA	AVDDIFVEA	COL6A6	27198675	1	0	1	negative	E220K	A6NMZ7	not_in_strict_subset
AVDPKNDSHVLIQLHKSGFARPGDV	AVDPKNDSHVLIELHKSGFARPGDV	TRIP10	35104158	1	1	0	positive	E270Q	Q15642	not_in_strict_subset
AVDPSSVALVTLCSSKEMLFEGGPR	AVDPSSVALVTLGSSKEMLFEGGPR	NUP210	35104158	1	1	0	positive	G657C	Q8TEM1	not_in_strict_subset
AVDVEGMKTQYSVKQRTENVLRIFL	AVDVEGMKTQYSGKQRTENVLRIFL	TARBP1	31164343;24812403	3	0	3	negative	G655V	Q13395	negative_in_strict_subset
AVDYYTFMAARFYLAMVASGYLVVG	AVDYYTFMAARFFLAMVASGYLVVG	SLC22A16	31164343	1	0	1	negative	F214Y	Q86VW1	not_in_strict_subset
AVEERDFPTETITFGPERMYIDCWV	AVEERDFPTETIKFGPERMYIDCWV	IFRD1	31164343	1	0	1	negative	K357T	O00458	not_in_strict_subset
AVELAKTLAGMGHQPGNISPTSKLV	AVELAKTLAGMGLQPGNISPTSKLV	PRKCH	31164343	1	0	1	negative	L311H	P24723	not_in_strict_subset
AVEQQREAL	AVEQLREAL	ESRRA	35122353	1	0	1	negative	L351Q	P11474	not_in_strict_subset
AVETHTIHKIEERIDTGTIEANEDM	AVETHTIHKIEEGIDTGTIEANEDM	GMEB1	26901407	1	0	1	negative	G79R	Q9Y692	not_in_strict_subset
AVEYAQSQLSLVRMCKESQKCSEPK	AVEYAQSQLSLVSMCKESQKCSEPK	PDZRN4	31164343	1	0	1	negative	S874R	Q6ZMN7	not_in_strict_subset
AVFAGAMPTMASVKLSTLHPIVNHP	AVFAGAMPTMASIKLSTLHPIVNHP	DPY19L2	26901407;31164343	2	0	2	negative	I647V	Q6NUT2	not_in_strict_subset
AVFDVGRITEV	AAFDVGRITEV	JMJD4	31511069	1	0	1	negative	A369V	Q9H9V9	not_in_strict_subset
AVFTWEVERMGY	ALFTWEVERMGY	SPG11	31888734	1	0	1	negative	L438V	Q96JI7	not_in_strict_subset
AVFYTILTPV	AVFYTILTPM	OR2L13	27198675	1	0	1	negative	M283V	Q8N349	not_in_strict_subset
AVFYTILTPVL	AVFYTILTPML	OR2L13	27198675	1	0	1	negative	M283V	Q8N349	not_in_strict_subset
AVGFLSAVGVFIMLMLLLFLYINKK	AVGFLSAVGVFIILMLLLFLYINKK	SYT14	31164343	1	0	1	negative	I37M	Q8NB59	not_in_strict_subset
AVGFSPLRILRKCNKALRKIRKLQK	AVGFSPLRILRKRNKALRKIRKLQK	SLC26A3	31164343	1	0	1	negative	R571C	P40879	not_in_strict_subset
AVGSYVYSV	AVGSHVYSV	PGM5	27198675	2	0	2	negative	H469Y	Q15124	not_in_strict_subset
AVGSYVYSVAK	AVGSHVYSVAK	PGM5	27198675	1	0	1	negative	H469Y	Q15124	not_in_strict_subset
AVGVGKSAL	AGGVGKSAL	KRAS	34168045	3	3	0	positive	G12V	P01116	positive_in_strict_subset
AVHCALRSPPPEGRALAMSRPPPPR	AVHCALRSPPPEARALAMSRPPPPR	AKR7A2	31164343	1	0	1	negative	A25G	O43488	not_in_strict_subset
AVHGARRPAKAEMARRLAGPGSTGP	AVHGARRPAKAETARRLAGPGSTGP	ZFP92	31164343	1	0	1	negative	T380M	A6NM28	not_in_strict_subset
AVIDAYTEI	AVINAYTEI	LARP7	25837513	2	0	2	negative	N508D	Q4G0J3	not_in_strict_subset
AVIIFANEDDIRHVLEAARRANQTG	AVIIFANEDDIRRVLEAARRANQTG	GRM4	31164343	1	0	1	negative	R292H	Q14833	not_in_strict_subset
AVIMEGFYVVFDWARKRIGFAVSAC	AVIMEGFYVVFDRARKRIGFAVSAC	BACE1	31164343	1	0	1	negative	R408W	P56817	not_in_strict_subset
AVKALTGGIAHLLKQNKIDEDTIVS	AVKALTGGIAHLFKQNKIDEDTIVS	DLD	31164343	1	0	1	negative	F142L	P09622	not_in_strict_subset
AVKALTGGIAHLLKQNKVVHVNGYG	AVKALTGGIAHLFKQNKVVHVNGYG	DLD	31164343	1	0	1	negative	F142L	P09622	not_in_strict_subset
AVKDFNREKLPLTIFANWRGFSGGM	AVKDFNREKLPLMIFANWRGFSGGM	ACACB	31164343	1	0	1	negative	M2152T	O00763	not_in_strict_subset
AVKGKIASL	AVKGKIASP	LPCAT2	35413271	1	0	1	negative	P135L	Q7L5N7	not_in_strict_subset
AVKLNKLLENFYVTV	AVKLNELLENFYVTV	KIAA1958	33479501	1	0	1	negative	E456K	Q8N8K9	not_in_strict_subset
AVLARTVYGVEMINLPLDKLSEQKE	AVLARTVYGVEMTNLPLDKLSEQKE	RALGAPA2	31164343	1	0	1	negative	T661I	Q2PPJ7	not_in_strict_subset
AVLCGREIPGPIWSTGEYMFIRFTS	AVLCGREIPGPIRSTGEYMFIRFTS	CUBN	39115419	2	1	1	positive	R2063W	O60494	not_in_strict_subset
AVLDLQLRSAPAAFERPLWDTSLRAPS	AVLDLQLRSAPAASERPLWDTSLRAPS	AP5Z1	28678784	1	0	1	negative	S491F	O43299	not_in_strict_subset
AVLERDTLSIRERRLFGAVVRWAEA	AVLERDTLSIRESRLFGAVVRWAEA	BTBD1	31164343	1	0	1	negative	S238R	Q9H0C5	not_in_strict_subset
AVLFLWRSFRSVKSRLYVRREKKFA	AVLFLWRSFRSVTSRLYVRREKKFA	CTAGE1	31164343	1	0	1	negative	T37K	Q96RT6	not_in_strict_subset
AVLGSFSYV	AVLGSFPYV	SEC63	33038342	1	0	1	negative	P443S	Q9UGP8	not_in_strict_subset
AVLHAPVPTTARVRLSRPQRACPSS	AVLHAPVPTTARARLSRPQRACPSS	KIFC2	31164343	1	0	1	negative	A807V	Q96AC6	not_in_strict_subset
AVLNPFCQVDYRAKLWACNF	AVLNPLCQVDYRAKLWACNF	SEC23A	38416845	2	2	0	positive	L73F	Q15436	not_in_strict_subset
AVLSPQEKREL	AALSPQEKREL	TNS1	27198675	1	0	1	negative	A556V	Q9HBL0	not_in_strict_subset
AVLYLILSSHRLCRKPSYLFIGSLA	AVLYLILSSHRLRRKPSYLFIGSLA	CNR2	31164343	1	0	1	negative			not_in_strict_subset
AVMGAGSSGTA	AVMGAGGSGTA	ZBTB7B	27198675	1	0	1	negative	G76S	O15156	not_in_strict_subset
AVMKFKNPL	AVMKFKNPP	ECI1	27198675	2	0	2	negative	P66L	P42126	not_in_strict_subset
AVMKFKNPLV	AVMKFKNPPV	ECI1	27198675	1	0	1	negative	P66L	P42126	not_in_strict_subset
AVMRWGMPL	AVMRWGMPP	CHD3	30340600	1	1	0	positive	P1431L	Q12873	not_in_strict_subset
AVPARTYLGITTVLT	AVPARTSLGITTVLT	GABRG1	30459932	1	0	1	negative	S304Y	Q8N1C3	not_in_strict_subset
AVPGGGMPI	AVPGGGMPN	EP300	33038342	1	0	1	negative	N301I	Q09472	not_in_strict_subset
AVPPGADKKAEAEAGSATEFQFRGG	AVPPGADKKAEAGAGSATEFQFRGG	RPS10	35104158	2	2	0	positive	G143E	P46783	not_in_strict_subset
AVRGARVVSKGKQMHLQFDRQTGDL	AVRGARVVSKGKKMHLQFDRQTGDL	PCDHB2	31164343	1	0	1	negative	K74Q	Q9Y5E7	not_in_strict_subset
AVRKLDADEDGLPYVCTGYD	AVRKLDADEDGLPYLCTGYD	ADAT3	35361728	1	0	1	negative	L278V	Q96EY9	not_in_strict_subset
AVRLARTVV	PVRLARTVV	FNIP1	35727629	1	0	1	negative	P516A	Q8TF40	not_in_strict_subset
AVRQAEKYYILRPDVIETYWYLWRFTH	AVRQAEKYYILRPEVIETYWYLWRFTH	MAN1A2	28678784	12	4	8	positive	E533D	O60476	positive_in_strict_subset
AVRVLFPGIK	AVRVLFPGIE	PLXNA3	33038342	1	0	1	negative	E1312K	P51805	not_in_strict_subset
AVRWFFAHF	AVRWFFAHS	VSTM4	27198675	1	0	1	negative	S67F	Q8IW00	not_in_strict_subset
AVRYDPESDTL	AVRYDPESETL	THRB	27198675	1	0	1	negative	E326D	P10828	not_in_strict_subset
AVSEKKAKGLGEPRKDKK	AVSEKKAKGLGESRKDKK	MPZ	31164343	1	0	1	negative	S243P	P25189	not_in_strict_subset
AVSKPGLDYEL	AVSKPGMDYEL	IRF2BPL	30556813	1	0	1	negative	M413L	Q9H1B7	not_in_strict_subset
AVSLGRLKL	AVSLGKLKL	ASPRV1	27198675	1	0	1	negative	K265R	Q53RT3	not_in_strict_subset
AVSPTTNSTAPFVLKPRSDPALILP	AVSPTTNSTAPFGLKPRSDPALILP	LRCH1	31164343	1	0	1	negative	G546V	Q9Y2L9	not_in_strict_subset
AVSPTTNSTAPFVLKPRSVFLRPQR	AVSPTTNSTAPFGLKPRSVFLRPQR	LRCH1	31164343	1	0	1	negative	G546V	Q9Y2L9	not_in_strict_subset
AVSQTRLLM	AVGQTRLLM	DLGAP5	35122353	1	0	1	negative	G472S	Q15398	not_in_strict_subset
AVSQTRLLMK	AVGQTRLLMK	DLGAP5	35122353	1	0	1	negative	G472S	Q15398	not_in_strict_subset
AVSSCFRQL	AVSSWFRQL	PIGO	35970920	1	1	0	positive	W1079C	Q8TEQ8	not_in_strict_subset
AVSSCILAK	AVSSCILAM	ASTN2	34270940	1	0	1	negative	M449K	O75129	not_in_strict_subset
AVSSCILAKV	AVSSCILAMV	ASTN2	34270940	1	0	1	negative	M449K	O75129	not_in_strict_subset
AVTSMGGKSSCPACGISYSFEHLQA	AVTSMGGKSSCPVCGISYSFEHLQA	TRIM34	31164343	1	0	1	negative	V58A	Q9BYJ4	not_in_strict_subset
AVVDQQNVYEIDLVSAEALTALMDF	AVVDQQNVYEIDFVSAEALTALMDF	ZBTB7A	31164343	1	0	1	negative	F79L	O95365	not_in_strict_subset
AVVDTLESEYLKISGDQVVSVVFIKEL	AVVDTLESEYLKIPGDQVVSVVFIKEL	HSPG2	28678784	1	0	1	negative	P127S	P98160	not_in_strict_subset
AVVGESADFECHITGTQPIKVSWAK	AVVGESADFECHVTGTQPIKVSWAK	TTN	31164343	1	0	1	negative	V9103I	Q8WZ42	not_in_strict_subset
AVVGSVSATCLTVLAALLTLVCIRR	AVVGSVSATCLTILAALLTLVCIRR	TIE1	31164343	1	0	1	negative	I776V	P35590	not_in_strict_subset
AVVSHSKGHKSSHQEKRPLCAQGDW	AVVSHSKGHKSSRQEKRPLCAQGDW	ELOA2	31164343	1	0	1	negative	R231H	Q8IYF1	not_in_strict_subset
AVVSLCGGLTGTSKGQNGEYFLEPI	AVVSLCGGLTGTFKGQNGEYFLEPI	ADAMTS20	31164343	1	0	1	negative	F155S	P59510	not_in_strict_subset
AVWDGPDQNSPQMGVFSGNTALETA	AVWDGPDQNSPQLGVFSGNTALETA	CSMD1	31164343	1	0	1	negative	L2213M	Q96PZ7	not_in_strict_subset
AVWQCKHHEWGKPYCNHNEDAGVTC	AVWQCKHHEWGKHYCNHNEDAGVTC	CD163	31164343	1	0	1	negative			not_in_strict_subset
AVYCACFVEL	AVYCARFVEL	THOC2	33038342	1	0	1	negative	R998C	Q8NI27	not_in_strict_subset
AVYFQDYQTSKSSVSSFVDEHEPSM	AVYFQDYQTSKSNVSSFVDEHEPSM	NFIL3	31164343	1	0	1	negative	N158S	Q16649	not_in_strict_subset
AVYHEIHIGYL	AVYHEILIGYL	CREBBP	26631611	1	1	0	positive	L1454H	Q92793	not_in_strict_subset
AVYKSGFLARKIYADMDGKKTPRGK	AVYKSGFLARKIHADMDGKKTPRGK	PSD3	26901407	2	0	2	negative	H797Y	Q9NYI0	not_in_strict_subset
AVYLQQIPDSTITLNLKACNHFRLY	AVYLQQIPDSTIALNLKACNHFRLY	IFT56	31164343	1	0	1	negative	A221T	A0AVF1	not_in_strict_subset
AVYVGDVPI	AAYVGDVPI	ANKRD52	31888734	1	0	1	negative	A49V	Q8NB46	not_in_strict_subset
AWATAKGALLDPRPLGRSLGAGANV	AWATAKGALLDPGPLGRSLGAGANV	IRX4	31164343	1	0	1	negative	G468R	P78413	not_in_strict_subset
AWFEQFVLQWLDDNEDVSLEFLRGA	AWFEQFVLQWLDENEDVSLEFLRGA	UNC13B	31164343	1	0	1	negative	E1075D	O14795	not_in_strict_subset
AWFTLLRTV	AWSTLLRTV	GALNT3	31888734	1	0	1	negative	S199F	Q14435	not_in_strict_subset
AWKNSVEEWTTEYWTEDLSETKVFT	AWKNSVEEWTTEDWTEDLSETKVFT	UBAP2	31164343	1	0	1	negative	D262Y	Q5T6F2	not_in_strict_subset
AWKTGMYKGKPQVSISITEK	AWKTGTYKGKPQVSISITEK	AP5M1	38416845	2	0	2	negative	T202M	Q9H0R1	not_in_strict_subset
AWLLRKNFF	AWRLRKNFF	SMIM10	33038342	1	0	1	negative	R59L	Q96HG1	not_in_strict_subset
AWLLRKNFFYF	AWRLRKNFFYF	SMIM10	33038342	1	0	1	negative	R59L	Q96HG1	not_in_strict_subset
AWLSDTVAVSGSCDGTVALWRMDPD	AWLSDTVAVSGSRDGTVALWRMDPD	DCAF12L1	31164343	1	0	1	negative	R213C	Q5VU92	not_in_strict_subset
AWNQHSGVVRPDSHSQGAPNSDPSL	AWNQHSGVVRPDGHSQGAPNSDPSL	ADAR	31164343	1	0	1	negative	G215S	P55265	not_in_strict_subset
AWPSATPGL	AWPAATPGL	CTTNBP2	31888734	1	0	1	negative	A641S	Q8WZ74	not_in_strict_subset
AWQNSVRHNLSLNDCFVKIP	AWQNSIRHNLSLNDCFVKIP	FOXD2	38416845	2	0	2	negative	I175V	O60548	not_in_strict_subset
AWRRESPRSGAPFPGEASLRLQAHS	AWRRESPRSGAPSPGEASLRLQAHS	SPATA13	39115419	2	1	1	positive	S343F	Q96N96	not_in_strict_subset
AWSKNAALGRNHRADNCYSNYPFPL	AWSKNAALGRNHLADNCYSNYPFPL	GCM1	31164343	1	0	1	negative	L308R	Q9NP62	not_in_strict_subset
AWTTAHQEHGRNVAEEVLQESASNL	AWTTAHQEHGRNLAEEVLQESASNL	DCDC1	31164343	1	0	1	negative	L808V	M0R2J8	not_in_strict_subset
AYAPTYVVKDFPMARYQGLQFVYLS	AYAPTYVVKDFPIARYQGLQFVYLS	B4GALNT4	31164343	1	0	1	negative	I357M	Q76KP1	not_in_strict_subset
AYDDCGPTKRTFTTFGKDVSDHPAE	AYDDCGPTKRTFATFGKDVSDHPAE	PCDH19	31164343	1	0	1	negative	A1016T	Q8TAB3	not_in_strict_subset
AYDRYAAVCHPLQYPTLMSWQLCLR	AYDRYAAVCHPLRYPTLMSWQLCLR	OR2T33	34266885	2	0	2	negative	R129Q	Q8NG76	not_in_strict_subset
AYFGLLEICGVKVGETVMVNAAAGA	AYFGLLEICGVKGGETVMVNAAAGA	PTGR1	31164343	1	0	1	negative	G141V	Q14914	not_in_strict_subset
AYFLPRPPL	AYFPPRPPL	SLC49A4	27198675	2	0	2	negative	P251L	Q96SL1	not_in_strict_subset
AYFNEKMF	AYFNEKMS	DDX10	38782542	3	3	0	positive	S557F	Q13206	positive_in_strict_subset
AYFNEKMFIL	AYFNEKMSIL	DDX10	38782542	1	1	0	positive	S557F	Q13206	not_in_strict_subset
AYGCLCQYPGPGVNESQWIRTRPKD	AYGCLCQYPGPGGNESQWIRTRPKD	SLC4A9	31164343	1	0	1	negative	G575V	Q96Q91	not_in_strict_subset
AYGLLMELTRAYFAYADNSRAQDSA	AYGLLMELTRAYLAYADNSRAQDSA	ATR	26901407	1	0	1	negative	L1405F	Q13535	not_in_strict_subset
AYGNNCDGI	AYGNNSDGI	ZFX	33038342	1	0	1	negative	S368C	P17010	not_in_strict_subset
AYGVINFQGGSHFYRAKYVRLSYDT	AYGVINFQGGSHSYRAKYVRLSYDT	TRPM7	26901407	1	0	1	negative	S103F	Q96QT4	not_in_strict_subset
AYHSRVLRLQAAIKHSEGDL	AYHSRVLRLQAAIKYSEGDL	IFT70B	38416845	2	0	2	negative	Y124H	Q8N4P2	not_in_strict_subset
AYKDQWGDLTPLTFGVQELN	AYKDQWEDLTPLTFGVQELN	ATP6AP1	35413271	1	0	1	negative	E283G	Q15904	not_in_strict_subset
AYLNQGPAI	AYLNQGQAI	BHLHE22	39559350	1	1	0	positive	Q314P	Q8NFJ8	not_in_strict_subset
AYLYVLSARNTSLNP	AYLYLLSARNTSLNP	RBCK1	31243155	3	3	0	positive	L130V	Q9BYM8	positive_in_strict_subset
AYNLSSDKF	AYNSSSDKF	ZZEF1	33038342	1	0	1	negative	S606L	O43149	not_in_strict_subset
AYPKRSQTSTADRDLKEDGISSRKS	AYPKRSQTSTADSDLKEDGISSRKS	MARK3	26901407	1	0	1	negative	S443R	P27448	not_in_strict_subset
AYPNTPPGRRPYALLHPHPP	AYPNTAPGRRPYALLHPHPP	FOXD4L1	38416845	2	2	0	positive	A253P	Q9NU39	not_in_strict_subset
AYPPELQFM	AYPPELRFM	TIRAP	39559350	1	1	0	positive	R192Q	P58753	not_in_strict_subset
AYQKAPTKQF	AYQKAPTKEF	SDC2	33038342	1	0	1	negative	E198Q	P34741	not_in_strict_subset
AYQPTVVSSEGRESRRQSVRFFADS	AYQPTVVSSEGRQSRRQSVRFFADS	FBF1	31164343	1	0	1	negative	Q261E	A0A0R4J2E4	not_in_strict_subset
AYQPTVVSSEGRESRRQSVSRFFAD	AYQPTVVSSEGRQSRRQSVSRFFAD	FBF1	31164343	1	0	1	negative	Q302E	Q8TES7	not_in_strict_subset
AYQQSSYTEQSYNRSFEESTQHYYE	AYQQSSYTEQSYDRSFEESTQHYYE	SS18L1	31164343	1	0	1	negative	D292N	O75177	not_in_strict_subset
AYQSIKVRI	ADQSIKVRI	ACE2	31243155	1	1	0	positive	D615Y	Q9BYF1	not_in_strict_subset
AYRDLQTRK	AYRDLQTRE	NIPSNAP2	30282837	1	1	0	positive	E246K	O75323	not_in_strict_subset
AYRMTAEMAGTLMGATVHGL	AYRMTVEMAGTLMGATVHGL	MFSD2B	38416845	2	0	2	negative	V187A	A6NFX1	not_in_strict_subset
AYSFQSLLY	AYPFQSLLY	TMEM237	27198675	1	0	1	negative	P271S	Q96Q45	not_in_strict_subset
AYSFQSLLYL	AYPFQSLLYL	TMEM237	27198675	1	0	1	negative	P271S	Q96Q45	not_in_strict_subset
AYSFQSLLYLL	AYPFQSLLYLL	TMEM237	27198675	1	0	1	negative	P271S	Q96Q45	not_in_strict_subset
AYSQDQKLYSSAKFGRRWQLIQEGV	AYSQDQKLYSSAEFGRRWQLIQEGV	SORCS1	26901407	1	0	1	negative	E301K	Q8WY21	not_in_strict_subset
AYTYEKTLVMEQHSQILKQMHLTKN	AYTYEKTLVMEQRSQILKQMHLTKN	SLC12A5	31164343	1	0	1	negative	R935H	Q9H2X9	not_in_strict_subset
AYVRRALHRHYGSQHINLEGPIPAH	AYVRRALHRHYGAQHINLEGPIPAH	ACE	31164343	1	0	1	negative	A866S	P12821	not_in_strict_subset
AYYFMVKVW	AYDFMVKVW	FBXW7	33038342	1	0	1	negative	D520Y	Q969H0	not_in_strict_subset
CACAHGMLAEDGTSCREYAGYLLYS	CACAHGMLAEDGASCREYAGYLLYS	LRP1	31164343	1	0	1	negative	A2192T	Q07954	not_in_strict_subset
CADFHTYLSRCNSMKVEGGT	CADFHTYLSRCNSIKVEGGT	CRYGS	31043415	1	0	1	negative	I40M	P22914	not_in_strict_subset
CADFKRTGMDSNLWVLKSDFRLPTE	CADFKRTGMDSNWWVLKSDFRLPTE	TAF1L	31164343	1	0	1	negative	W880L	Q8IZX4	not_in_strict_subset
CADSPCFNGGSCWERNQGANYACEC	CADSPCFNGGSCRERNQGANYACEC	DLL4	31164343	1	0	1	negative	R378W	Q9NR61	not_in_strict_subset
CAEGGENLSVGQHQLVCLARALLRK	CAEGGENLSVGQRQLVCLARALLRK	ABCC1	31164343	1	0	1	negative	R1435H	P33527	not_in_strict_subset
CAEKQANFATLNCDGSTIPPLIKSV	CAEKQANFATLNYDGSTIPPLIKSV	DSCAM	31164343	1	0	1	negative	Y1568C	O60469	not_in_strict_subset
CAFTECILRSYGLKMGFFSS	CAFTECILRSYGLKTGFFSS	FPGS	38416845	2	0	2	negative	T125M	Q05932	not_in_strict_subset
CAGPLLKALVGLINDESPEIQAQCN	CAGPLLKALVGLVNDESPEIQAQCN	TTI1	35413272	2	0	2	negative	V340I	O43156	not_in_strict_subset
CAGRFQSPVDIRLQLAAFCPALRPL	CAGRFQSPVDIRPQLAAFCPALRPL	CA9	31164343	1	0	1	negative	P168L	Q16790	not_in_strict_subset
CAHNASGYF	SAHNASGYF	DIP2C	37376412	1	0	1	negative	S1378C	Q9Y2E4	not_in_strict_subset
CAKLLSKEEEAVR	CAKLLSKEEEAVS	ARHGAP24	31164343	1	0	1	negative	S246R	Q8N264	not_in_strict_subset
CAKSQGMAL	RAKSQGMAL	COPB1	35413271	1	0	1	negative	R930C	P53618	not_in_strict_subset
CANGGGYYHYSYLVVRGCDRIVPVD	CANGGGYYHYSYSVVRGCDRIVPVD	NDUFS7	31164343	1	0	1	negative	S165L	O75251	not_in_strict_subset
CAQMSNRRGGVGVTTWNGLL	CAQMSKRRGGVGVTTWNGLL	KLHL5	38416845	2	0	2	negative	K643N	Q96PQ7	not_in_strict_subset
CARFSYLWLKFSLFIYSTVF	CARFSYLWLKFSLIIYSTVF	TSPAN15	31043415	1	0	1	negative	I25F	O95858	not_in_strict_subset
CATCGKGFCRNFNLKKHVRKLHDSV	CATCGKGFCRNFDLKKHVRKLHDSV	FEZF2	31164343	1	0	1	negative	D431N	Q8TBJ5	not_in_strict_subset
CAVVAVLSFAVSVSTVFLSLRPFLS	CAVVAVLSFAVSASTVFLSLRPFLS	PCNX2	31164343	1	0	1	negative	A1114V	A6NKB5	not_in_strict_subset
CAYMQMLRK	RAYMQMLRK	TMEM176B	37076248	1	1	0	positive	R193C	Q3YBM2	not_in_strict_subset
CCALSLETSEQLIFEIPLNDSGSAG	CCALSLETSEQLTFEIPLNDSGSAG	PARD3B	31164343	1	0	1	negative	T496I	Q8TEW8	not_in_strict_subset
CCDCCGLGLRVRVEGQSCESNPNLG	CCDCCGLGLRVRAEGQSCESNPNLG	FBLN2	31164343	1	0	1	negative	A530V	P98095	not_in_strict_subset
CCETSCCQPSCCETSFCGFPSFSTS	CCETSCCQPSCCQTSFCGFPSFSTS	KRTAP1-3	34266885	2	0	2	negative	Q41E	Q8IUG1	not_in_strict_subset
CCFCHEEGDGATDRPARLLN	CCFCHEEGDGATDGPARLLN	KMT2D	31043415	1	0	1	negative	G5045R	O14686	not_in_strict_subset
CCGGAELSLESGTDLPYLPSNWANT	CCGGAELSLESGADLPYLPSNWANT	SYCN	31164343	1	0	1	negative	A64T	Q0VAF6	not_in_strict_subset
CCKPSCCRTTCCCPSCCISSCCRPS	CCKPSCCRTTCCRPSCCISSCCRPS	KRTAP4-3	31164343	1	0	1	negative	R71C	Q9BYR4	not_in_strict_subset
CCKPYCCQSSCCKPCCCQSS	CCKPYCCQSSCCKPYCCQSS	KRTAP5-4	38416845	2	0	2	negative	Y192C	Q701N2	not_in_strict_subset
CCLSHHRRRRSHHHRPQSSDCCSQP	CCLSHHRRRRSHRHRPQSSDCCSQP	LCE1F	31164343	1	0	1	negative	R87H	Q5T754	not_in_strict_subset
CCMDPKSVIIPLLYAFKLPA	CCMDPKSVIIPLLHAFKLPA	LYST	35413271	1	0	1	negative	H597Y	Q99698	not_in_strict_subset
CCPGENTADPFELQILAGCRMNAPQ	CCPGENTADPFEIQILAGCRMNAPQ	CD1E	31164343	1	0	1	negative	I24L	P15812	not_in_strict_subset
CCQTTCCRTTCCHPSCCVSSCCRPQ	CCQTTCCRTTCCRPSCCVSSCCRPQ	KRTAP4-12	31164343	1	0	1	negative	R37H	Q9BQ66	not_in_strict_subset
CCRPSYCGQSCCHPVCCCYSCEPTC	CCRPSYCGQSCCRPVCCCYSCEPTC	KRTAP1-3	31164343	1	0	1	negative	R155H	Q8IUG1	not_in_strict_subset
CCSNLGPGPRW	CCSNPGPGPRW	OAZ1	34270940	1	0	1	negative	P60L	P54368	not_in_strict_subset
CCVPVCCKTVCCMPVCCMPVCCGPS	CCVPVCCKTVCCKPVCCMPVCCGPS	KRTAP10-12	31164343	1	0	1	negative	K116M	P60413	not_in_strict_subset
CCYFHFSPK	CCHFHFSPK	GDF11	31511069	1	0	1	negative	H163Y	O95390	not_in_strict_subset
CDAGEDLRNCMKQKKQIRIQYKPSL	CDAGEDLRNCMKRKKQIRIQYKPSL	MGAT4D	34266885	2	0	2	negative	R342Q	A6NG13	not_in_strict_subset
CDAGWLADGSVRHPISRPRRRCSPT	CDAGWLADGSVRYPISRPRRRCSPT	HAPLN1	31164343	1	0	1	negative	Y316H	P10915	not_in_strict_subset
CDALYLNSSLRYRDVSCNKITHDGM	CDALYLNSSLRYLDVSCNKITHDGM	LRRC34	31164343	1	0	1	negative	L299R	Q8IZ02	not_in_strict_subset
CDCDEFRKIKPKNFKQAEREEKRVLGL	CDCDEFRKIKPKNSKQAEREEKRVLGL	SNRPB	35413271	2	1	1	positive	S56F	P14678	not_in_strict_subset
CDCRLLWILQRQHTLQFGGQQPMCA	CDCRLLWILQRQPTLQFGGQQPMCA	LINGO2	31164343	1	0	1	negative	P371H	Q7L985	not_in_strict_subset
CDFSGEAYESSLCFGYPKFISHQDI	CDFSGEAYESSLGFGYPKFISHQDI	TRAF4	31164343	1	0	1	negative	G158C	A0A0C4DFM9	not_in_strict_subset
CDGLTDALLYVIESALGSSEIDSKT	CDGLTDALLYVIQSALGSSEIDSKT	CTNND2	31164343	1	0	1	negative	Q748E	Q9UQB3	not_in_strict_subset
CDGPNADQCLNCIHFSLGSVKTSRK	CDGPNADQCLNCVHFSLGSVKTSRK	PCSK6	34266885	2	0	2	negative	V716I	P29122	not_in_strict_subset
CDIFQNLTKKQRKSLRKMVIDIVLA	CDIFQNLTKKQRQSLRKMVIDIVLA	PDE4D	31164343	1	0	1	negative	Q560K	Q08499	not_in_strict_subset
CDIWLSVDITCCMCSILHLSAIALD	CDIWLSVDITCCTCSILHLSAIALD	HTR1F	31164343	1	0	1	negative	T108M	P30939	not_in_strict_subset
CDLMTQGILALVMSTGCASANALQS	CDLMTQGILALVTSTGCASANALQS	GRID1	31164343	1	0	1	negative	T92M	Q9ULK0	not_in_strict_subset
CDLTNMDGVVTVSPRSMDAETYVEG	CDLTNMDGVVTVTPRSMDAETYVEG	AFDN	26901407	1	0	1	negative	T462S	P55196	not_in_strict_subset
CDNIFIIGPTGSVKIGDLGL	CDNIFITGPTGSVKIGDLGL	WNK2	31043415	1	0	1	negative	T332I	Q9Y3S1	not_in_strict_subset
CDNIFITGPTGSLKIGDLGLATLMR	CDNIFITGPTGSVKIGDLGLATLMR	WNK3	31164343	1	0	1	negative	V290L	Q9BYP7	not_in_strict_subset
CDVPAKTLYDVLHDIEYRKK	CDVPAETLYDVLHDIEYRKK	STARD10	38416845	2	0	2	negative	E80K	Q9Y365	not_in_strict_subset
CDYFCTAGTF	CGYFCTAGTF	EHMT2	31888734	1	0	1	negative	G498D	Q96KQ7	not_in_strict_subset
CEADCQPVA	CEADYQPVA	WNK4	31888734	1	0	1	negative	Y503C	Q96J92	not_in_strict_subset
CEAECRMECCDVPAKTLYDV	CEAECRMECCDVPAETLYDV	STARD10	38416845	2	0	2	negative	E51K	F5H8H3	not_in_strict_subset
CEARFTFTKRRHYCRACGKVFCASC	CEARFTFTKRRHHCRACGKVFCASC	ZFYVE9	31164343	1	0	1	negative	H720Y	O95405	not_in_strict_subset
CECGKSFNYRSVFDQHKRIHTGKKP	CECGKSFNYRSVLDQHKRIHTGKKP	ZFP62	26901407	1	0	1	negative	L827F	Q8NB50	not_in_strict_subset
CEDCRTRGQFNAFPYHFRGRRSLEFSY	CEDCRTRGQFNAFSYHFRGRRSLEFSY	PXDN	28678784	1	0	1	negative	S1329P	Q92626	not_in_strict_subset
CEECGKAFNNSSTLIKHEII	CEECGKAFNNSSTLRKHEII	ZNF99	38416845	2	2	0	positive	R805I	A8MXY4	not_in_strict_subset
CEGCKGFFKRTVHKDLTYTCRDNKD	CEGCKGFFKRTVRKDLTYTCRDNKD	RXRA	31164343	1	0	1	negative	R164H	P19793	not_in_strict_subset
CEGNANNFYTWETCDDACWRIEKVP	CEGNANNFYTWEACDDACWRIEKVP	TFPI2	31164343	1	0	1	negative	A81T	P48307	not_in_strict_subset
CEGQKGKLSAGRILPCFLVGEGAYRWA	CEGQKGKLSAGRIPPCFLVGEGAYRWA	TASP1	33689574	1	1	0	positive	P161L	Q9H6P5	not_in_strict_subset
CELISTPDQDHTVFTKCLKMLQKKI	CELISTPDQDHTDFTKCLKMLQKKI	TPK1	31164343	1	0	1	negative	D100V	Q9H3S4	not_in_strict_subset
CELSRIYGTACYYHHKHLCCSSSYI	CELSRIYGTACYCHHKHLCCSSSYI	PDP1	31164343	1	0	1	negative	C27Y	Q9P0J1	not_in_strict_subset
CEMCLSKDKTLQVLVYDLSTSGSGS	CEMCLSKDKTLQDLVYDLSTSGSGS	ACVR1B	31164343	1	0	1	negative	D181V	P36896	not_in_strict_subset
CENLRNLNMETTNTRCWKDYVSLRI	CENLRNLNMETTRTRCWKDYVSLRI	TRIM51	31164343	1	0	1	negative	R164N	Q9BSJ1	not_in_strict_subset
CEQEFTYYCKKSWLVNKQDGTPLSW	CEQEFTYYCKKSRLVNKQDGTPLSW	CNTNAP4	26901407	1	0	1	negative	R688W	Q9C0A0	not_in_strict_subset
CEQVSHHPPSAAPYVFSKHGWSLWQ	CEQVSHHPPSAAHYVFSKHGWSLWQ	OSBP2	31164343	1	0	1	negative	H633P	Q969R2	not_in_strict_subset
CERNDKVFFASVWSGGSSQVYFMTL	CERNDKVFFASVRSGGSSQVYFMTL	MINK1	31164343	1	0	1	negative	R1312W	Q8N4C8	not_in_strict_subset
CETAGYFFLYQVTSRWEEYISKVKN	CETAGYFFLYQVMSRWEEYISKVKN	AQR	31164343	1	0	1	negative	M941T	O60306	not_in_strict_subset
CEVPNNKLDKFMVILSWKDSKHSLN	CEVPNNKLDKFMGILSWKDSKHSLN	ATP8B4	31164343	1	0	1	negative	G213V	Q8TF62	not_in_strict_subset
CEVSNPVSSNW	CEVSNPVSSNR	CEACAM21	30744692	2	2	0	positive	R224W	Q3KPI0	not_in_strict_subset
CEYEVDDCQNQPCQNGGTCI	CEYEVDECQNQPCQNGGTCI	NOTCH2	31043415	1	0	1	negative	E1190D	Q04721	not_in_strict_subset
CEYRSADSSNLKMHVKTKHSKEMPF	CEYRSADSSNLKTHVKTKHSKEMPF	ZFX	31164343	1	0	1	negative	T593M	P17010	not_in_strict_subset
CEYSLIVGYQCGQVFQACCV	CEYSLMVGYQCGQVFQACCV	FBLN1	35361728	1	0	1	negative	M131I	P23142	not_in_strict_subset
CFAQMDRSLALPMIRARVLLQQFQT	CFAQMDRSLALPKIRARVLLQQFQT	EVC2	31164343	1	0	1	negative	K870M	Q86UK5	not_in_strict_subset
CFDGVTSMLY	RFDGVTSMLY	GBE1	35413271	1	0	1	negative	R355C	Q04446	not_in_strict_subset
CFGYLTKQLMGLSGGRIVLALEGGH	CFGYLTKQLMGLAGGRIVLALEGGH	HDAC4	31164343	1	0	1	negative	A964S	P56524	not_in_strict_subset
CFHCKRTIMPGSHKMEFKGNYWHET	CFHCKRTIMPGSRKMEFKGNYWHET	FHL5	31164343	1	0	1	negative	R114H	Q5TD97	not_in_strict_subset
CFNQLDLPAYESSEKLRHMLLLAIQ	CFNQLDLPAYESFEKLRHMLLLAIQ	HUWE1	29853601	2	2	0	positive	F4353S	Q7Z6Z7	not_in_strict_subset
CFQYEVSAVHNLHPTQPSLIRRFQG	CFQYEVSAVHNLQPTQPSLIRRFQG	MRPL39	31164343	1	0	1	negative	Q287H	Q9NYK5	not_in_strict_subset
CFSEVSAKF	CSSEVSAKF	TPP2	36890230	10	10	0	positive	S681F	P29144	positive_in_strict_subset
CFTCSNCKQVIGTVSFFPKGEDFYCVT	CFTCSNCKQVIGTGSFFPKGEDFYCVT	FHL1	33928024	1	0	1	negative	G139V	Q13642	not_in_strict_subset
CFVLKHIHQELDKDLGESEGLSDDEET	CFVLKHIHQELDKELGESEGLSDDEET	ANK1	37165196	1	0	1	negative	E47D	Q6PK32	not_in_strict_subset
CGCEVALDLWEDLSLCREGQREWVI	CGCEVALDLWEDFSLCREGQREWVI	IL17RD	31164343	1	0	1	negative	F397L	Q8NFM7	not_in_strict_subset
CGEASSPEQVPVWAEEARDSDTEGD	CGEASSPEQVPVRAEEARDSDTEGD	PTPRCAP	31164343	1	0	1	negative	R146W	Q14761	not_in_strict_subset
CGFGPLIFIYYITKTERDRKEKLIQ	CGFGPLIFIYYIIKTERDRKEKLIQ	NDUFB4	31164343	1	0	1	negative	I105T	O95168	not_in_strict_subset
CGFGPLIFIYYITKTERVSIQTRCL	CGFGPLIFIYYIIKTERVSIQTRCL	NDUFB4	31164343	1	0	1	negative	I105T	O95168	not_in_strict_subset
CGGGPCDSVTGEWLEEGFEPPTGMD	CGGGPCDSVTGECLEEGFEPPTGMD	LAMA4	31164343	1	0	1	negative	C255W	Q16363	not_in_strict_subset
CGGSMEVLPCSRMAHIERTRKPYNN	CGGSMEVLPCSRVAHIERTRKPYNN	GALNT9	31164343	1	0	1	negative	V375M	Q9HCQ5	not_in_strict_subset
CGGTNHDQCLLDDDQALEEWISSET	CGGTNHDQCLLDEDQALEEWISSET	DCAF8L1	31164343	1	0	1	negative	E135D	A6NGE4	not_in_strict_subset
CGHSFCYKCIHQGLEDNNRCPKCNY	CGHSFCYKCIHQSLEDNNRCPKCNY	COP1	31164343	1	0	1	negative	S163G	Q8NHY2	not_in_strict_subset
CGILAENTALY	CGILAEDTALY	RELN	27198675	1	0	1	negative	D2924N	P78509	not_in_strict_subset
CGKAFTRSSHLTKHKIIHTGEKPYK	CGKAFTRSSHLTMHKIIHTGEKPYK	ZNF486	29867227	1	0	1	negative	M367K	Q96H40	not_in_strict_subset
CGKDFSQRAHLTIYQRTHTGEKPYKCL	CGKDFSQRAHLTIHQRTHTGEKPYKCL	ZNF287	28678784	1	1	0	positive	H470Y	Q9HBT7	not_in_strict_subset
CGKRFTRSDELQWHARTHTGDKRFE	CGKRFTRSDELQRHARTHTGDKRFE	SP2	31164343	1	0	1	negative	R574W	Q02086	not_in_strict_subset
CGKSFSWSSHLVSHQRTHTGEKPYE	CGKSFSWSSHLVAHQRTHTGEKPYE	ZNF180	29867227	1	0	1	negative	A370S	Q9UJW8	not_in_strict_subset
CGKTFSQTSSLTSHRRLHTGEKPYK	CGKTFSQTSSLTCHRRLHTGEKPYK	ZNF761	29867227	1	0	1	negative	C287S	Q86XN6	not_in_strict_subset
CGLSMWCRQGQCIKFGELGPRPIHG	CGLSMWCRQGQCVKFGELGPRPIHG	ADAMTS18	31164343	1	0	1	negative	V578I	Q8TE60	not_in_strict_subset
CGNVRVNTIYGLIVA	CGNVRVNAIYGLIVA	OR52N1	29731959	1	0	1	negative	A198T	Q8NH53	not_in_strict_subset
CGPCLRIAPAFSSVSNKYPQAVFLEVD	CGPCLRIAPAFSSMSNKYPQAVFLEVD	TXNL1	34903219	3	3	0	positive	M47V	O43396	positive_in_strict_subset
CGPCSEKRFLLPSRSSKPVRICDFCYD	CGPCSEKRFLLPSQSSKPVRICDFCYD	PLEKHF2	28678784	1	1	0	positive	Q196R	Q9H8W4	not_in_strict_subset
CGPPPLIQTAAHHNLEKLGYTQDMI	CGPPPLIQTAAHPNLEKLGYTQDMI	CYB5R2	31164343	1	0	1	negative	P261H	Q6BCY4	not_in_strict_subset
CGPSSRLMGWKPSESRGQSQSFQASGLQP	CGPSSRLMGWKPSEARGQSQSFQASGLQP	MIB2	33262074	2	1	1	positive			not_in_strict_subset
CGQLPEESVKDNMEPVPTQRTCCQD	CGQLPEESVKDNVEPVPTQRTCCQD	CDON	31164343	1	0	1	negative	V1180M	Q4KMG0	not_in_strict_subset
CGRAFRQRGNLRVHLRLHTGERPYR	CGRAFRQRGNLRGHLRLHTGERPYR	ZNF408	31164343	1	0	1	negative	G513V	Q9H9D4	not_in_strict_subset
CGREVLRQALRCSNCKFTCHPECRS	CGREVLRQALRCTNCKFTCHPECRS	RASSF5	31164343	1	0	1	negative	T152S	Q8WWW0	not_in_strict_subset
CGRGFSWQSVLLSHQRTHTGEKPYV	CGRGFSWQSVLLTHQRTHTGEKPYV	PRDM9	31164343	1	0	1	negative	T597S	Q9NQV7	not_in_strict_subset
CGRRKKCICSQAFHRGHLSKV	CGRRKKCICSQASHRGHLSKV	ADAMTS18	26901407	2	0	2	negative	S266F	B4DEX3	not_in_strict_subset
CGSASIVSLLLEKNIDVSSQDLSGQ	CGSASIVSLLLEQNIDVSSQDLSGQ	POTEF	31164343	1	0	1	negative	Q327K	A5A3E0	not_in_strict_subset
CGSFNPITNMHLHMFEVARDHLHQT	CGSFNPITNMHLRMFEVARDHLHQT	NMNAT3	31164343	1	0	1	negative	R24H	Q96T66	not_in_strict_subset
CGSGSGQQSGGSRCCHSSGGSGCCH	CGSGSGQQSGGSSCCHSSGGSGCCH	LCE5A	31164343	1	0	1	negative	S100R	Q5TCM9	not_in_strict_subset
CGVCFHRPQNEAWSLLPSEINHLEW	CGVCFHRPQNEARSLLPSEINHLEW	SPATA31D1	31164343	1	0	1	negative	R614W	Q6ZQQ2	not_in_strict_subset
CGVGAVIPGTCGGGPRAAFP	CGVGAVLPGTCGGGPRAAFP	TUBGCP6	31043415	1	0	1	negative	L483I	Q96RT7	not_in_strict_subset
CGYGRRTFI	CGYGRRTFV	PRRC2B	31888734	1	0	1	negative	V1220I	Q5JSZ5	not_in_strict_subset
CHATFSCVFELVHHLKKCYDDQTLE	CHATFSCVFELVRHLKKCYDDQTLE	ZFHX2	31164343	1	0	1	negative	R1687H	Q9C0A1	not_in_strict_subset
CHCFPCCRGSGKNNVGAWGDYDDSA	CHCFPCCRGSGKSNVGAWGDYDDSA	POTEC	31164343	1	0	1	negative	S115N	B2RU33	not_in_strict_subset
CHGSSLLSLLRSKQQDNPHFRSLLG	CHGSSLLSLLRSEQQDNPHFRSLLG	TTC14	31164343	1	0	1	negative	E24K	Q96N46	not_in_strict_subset
CHLLAHQRRHRNDRPFVCPECQKGF	CHLLAHQRRHRNERPFVCPECQKGF	ZSCAN4	31164343	1	0	1	negative	E337D	Q8NAM6	not_in_strict_subset
CHMACPHLS	CHMSCPHLS	ASH1L	34830955	1	0	1	negative	S1539A	Q9NR48	not_in_strict_subset
CHMPTLLGAIINCLGYSNSLLNPVI	CHMPTLLGAIINWLGYSNSLLNPVI	HTR1A	31164343	1	0	1	negative	W387C	P08908	not_in_strict_subset
CHPFVVETL	CQPFVVETL	PPAT	34830955	1	0	1	negative	Q106H	Q06203	not_in_strict_subset
CHPLKTLQQPARCSRLMIAAAWVLS	CHPLKTLQQPARRSRLMIAAAWVLS	AVPR1A	31164343	1	0	1	negative	R166C	P37288	not_in_strict_subset
CHPNCTQGCIGSGIEDCIGLMDRTP	CHPNCTQGCIGSSIEDCIGLMDRTP	ERBB4	31164343	1	0	1	negative	S629G	H3BLT0	not_in_strict_subset
CHRGLRLPTSNNNPRFDGEDGDPEA	CHRGLRLPTSNNDPRFDGEDGDPEA	INSRR	26901407	1	0	1	negative	D669N	P14616	not_in_strict_subset
CHRMSPTYSSDPDSSDYGHVQSPPS	CHRMSPTYSSDPESSDYGHVQSPPS	ELOA	31164343	1	0	1	negative	E170D	Q14241	not_in_strict_subset
CHVWALHLW	CHVRALHLW	MTMR4	35413271	1	0	1	negative	R561W	Q9NYA4	not_in_strict_subset
CIDFQPDIY	CIDFQPEIY	SZT2	37586765	2	2	0	positive	E148D	Q5T011	not_in_strict_subset
CIFPWPSLWM	CIFPWPSLWL	DAZAP2	31857430	3	0	3	negative	L70M	E9PE89	negative_in_strict_subset
CIGDLIRSHNLEMPELLPCGYLVGD	CIGDLIRSHNLEVPELLPCGYLVGD	NAV3	31164343	1	0	1	negative	V1997M	Q8IVL0	not_in_strict_subset
CIHEDMKRLLPVVQAPNIDGSDLHSAV	CIHEDMKRLLPVVRAPNIDGSDLHSAV	SACS	37165196	1	0	1	negative	R2997Q	Q9NZJ4	not_in_strict_subset
CIHTLYGHTSTVHCMHLHEKRVVSG	CIHTLYGHTSTVRCMHLHEKRVVSG	FBXW7	31164343	1	0	1	negative	R465H	Q969H0	not_in_strict_subset
CIHTLYGHTSTVSCMHLHEKRVVSG	CIHTLYGHTSTVRCMHLHEKRVVSG	FBXW7	31164343	1	0	1	negative	R465S	Q969H0	not_in_strict_subset
CINSIWWCDFDNNCGDMSDERNCPT	CINSIWWCDFDNDCGDMSDERNCPT	SORL1	31164343	1	0	1	negative	D1102N	Q92673	not_in_strict_subset
CIPEKECACTDSDDQPRTAGEIWNG	CIPEKECACTDSEDQPRTAGEIWNG	OTOGL	31164343	1	0	1	negative	E1870D	Q3ZCN5	not_in_strict_subset
CIPNKRMNYFKITDK	CIPNKRMNYFKIRDK	CENPN	31164343	1	0	1	negative	R337T	Q96H22	not_in_strict_subset
CISNVFMQR	CISNVFVQR	LAMA3	31511069	1	1	0	positive	V2901M	Q16787	not_in_strict_subset
CISSCNPNL	CISSCNPNP	HIVEP2	33303615	3	2	1	positive	P1682L	P31629	positive_in_strict_subset
CITRKCPKNNRGHRQKQNLGHFTSD	CITRKCPKNNRGRRQKQNLGHFTSD	TMEFF1	31164343	1	0	1	negative	R362H	Q8IYR6	not_in_strict_subset
CIVCTVDLEF	CIVCTVDPEF	IPO9	27198675	1	0	1	negative	P595L	Q96P70	not_in_strict_subset
CKDIKKCNNETSWIILANNV	CKDIKKCNNETSWTILANNV	PDGFRA	31043415	1	0	1	negative	T463I	P16234	not_in_strict_subset
CKEEYADPFALALHKCSRIVRVEYR	CKEEYADPFALAQHKCSRIVRVEYR	INSM1	31164343	1	0	1	negative	Q284L	Q01101	not_in_strict_subset
CKEVQVIPWVLANSNFVRSPSQRLD	CKEVQVIPWVLADSNFVRSPSQRLD	CPEB1	31164343	1	0	1	negative	D415N	Q9BZB8	not_in_strict_subset
CKHTFCWYCLQNVDNDIFLRHYDKG	CKHTFCWYCLQNLDNDIFLRHYDKG	RNF144B	31164343	1	0	1	negative	L226V	Q7Z419	not_in_strict_subset
CKNNAVCKDGWNCFICDCTGTGYWG	CKNNAVCKDGWNRFICDCTGTGYWG	NRXN3	31164343	1	0	1	negative	R664C	Q9Y4C0	not_in_strict_subset
CKRQRSIRPGLSSYRALLDSLQLGP	CKRQRSIRPGLSPYRALLDSLQLGP	GANAB	34321276	2	1	1	positive	P59S	Q14697	not_in_strict_subset
CKRVSPPSCPPHHLPTLRKTQCCDE	CKRVSPPSCPPHRLPTLRKTQCCDE	VWF	31164343	1	0	1	negative	R2379H	P04275	not_in_strict_subset
CKTTIEAIHGLMSEVIKDKL	CKTTIEAIHGLMSQVIKDKL	COPS5	31043415	1	0	1	negative	Q321E	Q92905	not_in_strict_subset
CKYIPPCLDSELNEFPLRMRDWLKN	CKYIPPCLDSELTEFPLRMRDWLKN	SPARC	31164343	1	0	1	negative	T161N	P09486	not_in_strict_subset
CKYLLEEKGHEYTNNIHLTRSLEGA	CKYLLEEKGHEYINNIHLTRSLEGA	BIRC8	31164343	1	0	1	negative	I78T	Q96P09	not_in_strict_subset
CLAKNNSIYVVAIIGDKKPCDTSDP	CLAKNNSIYVVANIGDKKPCDTSDP	VNN1	31164343	1	0	1	negative	N138I	O95497	not_in_strict_subset
CLASSQYHARKSQVDKFNKENCWKK	CLASSQYHARKSEVDKFNKENCWKK	XDH	31164343	1	0	1	negative	E984Q	P47989	not_in_strict_subset
CLDDRFNLAHQIHNKQCRLYSLGLG	CLDDRFNLAHQIRNKQCRLYSLGLG	METTL24	31164343	1	0	1	negative	R176H	Q5JXM2	not_in_strict_subset
CLDLKILYL	CRDLKILYL	DNAAF11	31511069	1	0	1	negative	R44L	Q86X45	not_in_strict_subset
CLEGFRLAEDGKHCRRKDVCKSTHH	CLEGFRLAEDGKRCRRKDVCKSTHH	MATN2	31164343	1	0	1	negative	R604H	O00339	not_in_strict_subset
CLEHQQHWNHLDKEQASPDLWSAPS	CLEHQQHWNHLDEEQASPDLWSAPS	FPGS	31164343	1	0	1	negative	E479K	Q05932	not_in_strict_subset
CLEPPKSRVSHLHPEPSETGVSHLH	CLEPPKSRVSHLRPEPSETGVSHLH	FAM47C	31164343	1	0	1	negative	R319H	Q5HY64	not_in_strict_subset
CLFKHIASGNQKKVERLLSQEDHDK	CLFKHIASGNQKEVERLLSQEDHDK	ANKRD27	26901407	1	0	1	negative	E412K	Q96NW4	not_in_strict_subset
CLFSWHPV	SLFSWHPV	CYB561D2	31511069	1	0	1	negative	S43C	O14569	not_in_strict_subset
CLFTESLKLNLEGNGQNESNDTEQL	CLFTESLKLNLEVNGQNESNDTEQL	ZNF175	31164343	1	0	1	negative	V211G	Q9Y473	not_in_strict_subset
CLGHERIHMAFALVTPALPSDDRIT	CLGHERIHMAFAPVTPALPSDDRIT	HR	39115419	2	1	1	positive	P782L	O43593	not_in_strict_subset
CLHVLMGHVAAVCCVQYDGRRVVSG	CLHVLMGHVAAVRCVQYDGRRVVSG	FBXW7	31164343	1	0	1	negative	R505C	Q969H0	not_in_strict_subset
CLIPQQSINEAIQTSTLPRNSGAGA	CLIPQQSINEAIRTSTLPRNSGAGA	GRIA1	31164343	1	0	1	negative	R855Q	P42261	not_in_strict_subset
CLKGPQLPDFERKSLSSDEQDHYLD	CLKGPQLPDFERESLSSDEQDHYLD	HERC1	31164343	1	0	1	negative	E68K	Q15751	not_in_strict_subset
CLLLDIVAPK	CLLLDILAPK	CHTF18	26940869	1	0	1	negative	L769V	Q8WVB6	not_in_strict_subset
CLLQHREALEKDMKTSYIMDHMISD	CLLQHREALEKDIKTSYIMDHMISD	APAF1	34266885	2	0	2	negative	I20M	O14727	not_in_strict_subset
CLLSYELSNI	CLLSDELSNI	PDSS2	31511069	1	0	1	negative	D75Y	Q86YH6	not_in_strict_subset
CLLTNWPSV	SLLTNWPSV	MYBL2	31511069	1	0	1	negative	S223C	P10244	not_in_strict_subset
CLMHHLAQA	CLMRHLAQA	TAS1R1	33262196	1	0	1	negative	R261H	Q7RTX1	not_in_strict_subset
CLMKVLHIDLWKWYLSYVRETKGKL	CLMKVLHIDLWKCYLSYVRETKGKL	CSTF3	31164343	1	0	1	negative	C103W	Q12996	not_in_strict_subset
CLNEYHLFL	CLNEYHLFF	NDC1	25837513;31685621	8	8	0	positive	F169L	Q9BTX1	positive_in_strict_subset
CLNVVRGCLSSRRLEPDWGNYLDGL	CLNVVRGCLSSRGLEPDWGNYLDGL	GPC2	31164343	1	0	1	negative	G288R	Q8N158	not_in_strict_subset
CLPEIPGV	CLPQIPGV	EIF4EBP3	31511069	1	0	1	negative	Q63E	O60516	not_in_strict_subset
CLPGFVGSRCQDLCPAGWYGPSCQT	CLPGFVGSRCQDVCPAGWYGPSCQT	MEGF6	31164343	1	0	1	negative	V816L	O75095	not_in_strict_subset
CLSHFKSNQPYALRLGGPTCKVSRG	CLSHFKSNQPYASRLGGPTCKVSRG	TIAM2	31164343	1	0	1	negative	S76L	Q8IVF5	not_in_strict_subset
CLSILKTLRDRHRELPGQPLNNYHM	CLSILKTLRDRHLELPGQPLNNYHM	MAB21L1	31164343	1	0	1	negative	L262R	Q13394	not_in_strict_subset
CLSIRITSI	CPSIRITSI	NFATC4	27198675	1	0	1	negative	P114L	Q14934	not_in_strict_subset
CLSVCPIVDCIKIVSRTTPYEPKRG	CLSVCPIVDCIKMVSRTTPYEPKRG	DPYD	31164343	1	0	1	negative	M1004I	Q12882	not_in_strict_subset
CLTGQRFTV	SLTGQRFTV	TAF9	31511069	1	0	1	negative	S181C	Q16594	not_in_strict_subset
CLTHFSLITHGFAGPAICAALTAFQ	CLTHFSLITHGFGGPAICAALTAFQ	TFAP2E	31164343	1	0	1	negative	G394A	Q6VUC0	not_in_strict_subset
CLTNHHRMHTGEKPYKCNECGKAFR	CLTNHHRMHTGEQPYKCNECGKAFR	ZNF880	29867227	1	0	1	negative	Q406K	Q6PDB4	not_in_strict_subset
CLTNHHRMHTGERPYKCNECGKAFR	CLTNHHRMHTGEQPYKCNECGKAFR	ZNF880	29867227	1	0	1	negative	Q406R	Q6PDB4	not_in_strict_subset
CLTTSRARALVFSSEMASAICEVHA	CLTTSRARALVFGSEMASAICEVHA	SLC27A4	26901407	1	0	1	negative	G180S	Q6P1M0	not_in_strict_subset
CLVKINILVEDKWKIFEVEIEIKDI	CLVKINILVEDKLKIFEVEIEIKDI	PCDHGA3	31164343	1	0	1	negative	L114W	Q9Y5H0	not_in_strict_subset
CLVLYEKRFGLLHKNAGDEAVNFIM	CLVLYEKRFGLLQKNAGDEAVNFIM	CYP24A1	31164343	1	0	1	negative	Q228H	Q07973	not_in_strict_subset
CLVRNSAGEDRKMVWIHVNVQPPKI	CLVRNSAGEDRKTVWIHVNVQPPKI	MXRA5	31164343	1	0	1	negative	T2430M	Q9NR99	not_in_strict_subset
CLVRTSLDVLLTMASIFHLCCISLD	CLVRTSLDVLLTTASIFHLCCISLD	HTR4	31164343	1	0	1	negative	T105M	Q13639	not_in_strict_subset
CLYGDVTLENL	CLYRDVTLENL	ZNF587B	31511069	1	0	1	negative	R41G	E7ETH6	not_in_strict_subset
CLYQYIDSAGLSRVPLYFISPVANS	CLYQYIDSAGLSSVPLYFISPVANS	INTS9	31164343	1	0	1	negative	S323R	Q9NV88	not_in_strict_subset
CLYVVRGHTSL	CLYVVGGHTSL	KLHL25	33038342	1	0	1	negative	G394R	Q9H0H3	not_in_strict_subset
CMDFNSNGKY	CMDFSSNGKY	TBL2	37586765	2	2	0	positive	S99N	Q9Y4P3	not_in_strict_subset
CMEFKTESLTPHYALENRPLTRWMQ	CMEFKTESLTPHCALENRPLTRWMQ	SBSPON	31164343	1	0	1	negative			not_in_strict_subset
CMFCSEEFL	CMFCNEEFL	ZNF277	31511069	1	0	1	negative	N179S	Q9NRM2	not_in_strict_subset
CMFYTLLIW	CMFYTLLIG	PLK4	33038342	1	0	1	negative	G207W	O00444	not_in_strict_subset
CMGENQFNV	FMGENQFNV	VNN1	31511069	1	0	1	negative	F182C	O95497	not_in_strict_subset
CMGGMNRRPILTIFTLEDSSGNLLGRN	CMGGMNRRPILTIITLEDSSGNLLGRN	TP53	33928024	1	0	1	negative	I255F	P04637	not_in_strict_subset
CMGGMNWRPI	CMGGMNRRPI	TP53	31888734	1	0	1	negative	R248W	P04637	not_in_strict_subset
CMLARLEVK	CMLARLEIK	CEP192	31511069	1	0	1	negative	I1858V	Q8TEP8	not_in_strict_subset
CMSCTVNLL	RMSCTVNLL	DOCK2	34244308	2	0	2	negative	R1200C	Q92608	not_in_strict_subset
CMYEAVNEV	GMYEAVNEV	DOCK7	31511069	1	0	1	negative	G1789C	Q96N67	not_in_strict_subset
CNCTRSLLR	CNSTRSLLR	MAP3K9	37376412	1	0	1	negative	S845C	P80192	not_in_strict_subset
CNEVTPRIYVGNAFVAQDIP	CNEVTPRIYVGNASVAQDIP	DUSP3	31043415	1	1	0	positive	S43F	P51452	not_in_strict_subset
CNEVTPRIYVGNAFVAQDIPKLQKLGI	CNEVTPRIYVGNASVAQDIPKLQKLGI	DUSP3	31043415	1	1	0	positive	S43F	P51452	not_in_strict_subset
CNGCGKAFIWKSCLKIHQKSHIGER	CNGCGKAFIWKSRLKIHQKSHIGER	ZNF41	31164343	1	0	1	negative	R607C	P51814	not_in_strict_subset
CNGSEDGALAY	RNGSEDGALAY	PTCH2	28123873	1	0	1	negative	R811C	Q9Y6C5	not_in_strict_subset
CNGTWSENVGNHTKF	CNGTWSEDVGNHTKF	LEPR	29731959	1	0	1	negative	D694N	P48357	not_in_strict_subset
CNLITGMFQRLDRLRKNAFASVILF	CNLITGMFQRLDKLRKNAFASVILF	EEF1G	31164343	1	0	1	negative	K351R	P26641	not_in_strict_subset
CNNGHVWMF	CNNGHFWMF	FAM72A	31888734	1	0	1	negative	F101V	Q5TYM5	not_in_strict_subset
CNNLSDLVM	CDNLSDLVM	IQUB	39559350	1	1	0	positive	D691N	Q8NA54	not_in_strict_subset
CNPDTEICTKDGEMPLIKAT	CNPDTEICTKDGETPLIKAT	KIDINS220	31043415	1	0	1	negative	T337M	Q9ULH0	not_in_strict_subset
CNQCGTALVNTSKLIGYQTNHIREN	CNQCGTALVNTSNLIGYQTNHIREN	ZNF10	31164343	1	0	1	negative	N559K	P21506	not_in_strict_subset
CNSSCMCGMNRRPILTIITL	CNSSCMGGMNRRPILTIITL	TP53	31043415	1	0	1	negative	G244C	P04637	not_in_strict_subset
CNVKLLHRVLVADVNALQGMAAIGQ	CNVKLLHRVLVAEVNALQGMAAIGQ	NUP205	31164343	1	0	1	negative	E1239D	Q92621	not_in_strict_subset
CNVRKLPVVFLQEIPAVYQKLSIQL	CNVRKLPVVFLQAIPAVYQKLSIQL	SENP6	31164343	1	0	1	negative	A509E	Q9GZR1	not_in_strict_subset
CPAAAAAAA	RPAAAAAAA	PABPC3	34486463	2	2	0	positive	R487C	Q9H361	not_in_strict_subset
CPCPWRRCCLTSFPRHWICWVNSFS	CPCPWRRCCLTSLPRHWICWVNSFS	CDK20	31164343	1	0	1	negative	L196F	Q8IZL9	not_in_strict_subset
CPDKSFGSKCKSSLGGFQGCMRLIS	CPDKSFGSKCKSPLGGFQGCMRLIS	CNTNAP4	26901407	1	0	1	negative	P508S	Q9C0A0	not_in_strict_subset
CPESGRCISIYKFCDGILDCPGRED	CPESGRCISIYKVCDGILDCPGRED	LRP2	35413272	1	0	1	negative	V285F	P98164	not_in_strict_subset
CPFSQCTKSF	CPFPQCTKSF	ZFPM2	27198675	1	0	1	negative	P301S	Q8WW38	not_in_strict_subset
CPGKPLNIF	CPGKPLNVF	LARS1	27198675	2	0	2	negative	V1060I	Q9P2J5	not_in_strict_subset
CPGKPLNIFRI	CPGKPLNVFRI	LARS1	27198675	1	0	1	negative	V1060I	Q9P2J5	not_in_strict_subset
CPGPNMNPIALGNRWLAYAENKLIR	CPGPNMNPIALGSRWLAYAENKLIR	BCAS3	31164343	1	0	1	negative	S237N	Q9H6U6	not_in_strict_subset
CPIASSPCL	CPNASSPCL	UNC79	27198675	1	0	1	negative	N2431I	Q9P2D8	not_in_strict_subset
CPIASSPCLPI	CPNASSPCLPI	UNC79	27198675	1	0	1	negative	N2431I	Q9P2D8	not_in_strict_subset
CPKGSSSQNGETGVSEFSLVPCQNG	CPKGSSSQNGETDVSEFSLVPCQNG	EYS	31164343	1	0	1	negative	D332G	Q5T1H1	not_in_strict_subset
CPLKEWVAGKVHHILYMLGCS	CPLKEWVAGKVHLILYMLGCS	FRMD3	31164343	1	0	1	negative	L589H	A2A2Y4	not_in_strict_subset
CPLQCFQPRL	CRLQCFQPRL	EPC2	33038342	1	0	1	negative	R524P	Q52LR7	not_in_strict_subset
CPNQKVLKYYYVWQYCPAGNWANRL	CPNQKVLKYYYVCQYCPAGNWANRL	CRISP3	31164343	1	0	1	negative	C169W	P54108	not_in_strict_subset
CPPCPDTRGRAHLLLHYCGSDFVFQ	CPPCPDTRGRAHRLLHYCGSDFVFQ	ADAMTSL5	31164343	1	0	1	negative	R372L	Q6ZMM2	not_in_strict_subset
CPPQMTARDSQGLGRAHTGMARSED	CPPQMTARDSQGRGRAHTGMARSED	NUTM2B	31164343	1	0	1	negative	R684L	A6NNL0	not_in_strict_subset
CPPRGCSNGGTCHLMPEKDSTFHLC	CPPRGCSNGGTCQLMPEKDSTFHLC	NOTCH4	31164343	1	0	1	negative	Q250H	Q99466	not_in_strict_subset
CPQSEEDLAALFKASMKLY	CPQSEEDLAALFEASMKLY	ADHFE1	35413272	1	0	1	negative	E461K	Q8IWW8	not_in_strict_subset
CPQWAYGNWGECPKLCGGGIRTRLV	CPQWAYGNWGECTKLCGGGIRTRLV	ADAMTS9	31164343	1	0	1	negative	T1395P	Q9P2N4	not_in_strict_subset
CPRERDSATAYRMTAEMAGT	CPRERDSATAYRMTVEMAGT	MFSD2B	38416845	2	0	2	negative	V187A	A6NFX1	not_in_strict_subset
CPRLSRELLDEKEPEVLQDSLDRCY	CPRLSRELLDEKGPEVLQDSLDRCY	NBPF14	26901407	1	0	1	negative	G532E	Q5TI25	not_in_strict_subset
CPRRGEGAALQYSCGFADLKYCCSE	CPRRGEGAALQYCCGFADLKYCCSE	SHISAL2B	31164343	1	0	1	negative	C36S	A6NKW6	not_in_strict_subset
CPSAQGSKPKNFRLCHLRGL	CPSAQGSKPKNFRLRHLRGL	C16orf90	38416845	2	0	2	negative	R60C	A8MZG2	not_in_strict_subset
CQAANLNGIYYPEGSYDPRNNSPYE	CQAANLNGIYYPGGSYDPRNNSPYE	FGA	26901407	1	0	1	negative	G824E	P02671	not_in_strict_subset
CQCIQHTEDMENAIDELLQEFEEKS	CQCIQHTEDMENEIDELLQEFEEKS	SSU72	31164343	1	0	1	negative	E171A	Q9NP77	not_in_strict_subset
CQEIQAIFTQKSNPGPDPLDTRRLQ	CQEIQAIFTQKSKPGPDPLDTRRLQ	PINK1	31164343	1	0	1	negative	K137N	Q9BXM7	not_in_strict_subset
CQERAVVLDSRSIEISQLKNTIKSL	CQERAVVLDSRSVEISQLKNTIKSL	GOLGA8T	31164343	1	0	1	negative	V91I	H3BQL2	not_in_strict_subset
CQFLFPVVAY	CQSLFPVVAY	SRM	33303615	1	1	0	positive	S226F	P19623	not_in_strict_subset
CQIVSTRSASLCTATLAAVLQRIKE	CQIVSTRSASLCAATLAAVLQRIKE	HK2	31164343	1	0	1	negative	A387T	P52789	not_in_strict_subset
CQLLPWTQHSPHSRLRRSGRCDLFQ	CQLLPWTQHSPHTRLRRSGRCDLFQ	MST1	29867227	1	0	1	negative	T90S	P26927	not_in_strict_subset
CQLNVLDNKKRTSLIKAVQCQEDEC	CQLNVLDNKKRTALIKAVQCQEDEC	POTEB3	31164343	1	0	1	negative	A209S	A0JP26	not_in_strict_subset
CQLRSRARVRTLEGTEAPFSALGWR	CQLRSRARVRTLDGTEAPFSALGWR	ST6GAL2	31164343	1	0	1	negative	D265E	Q96JF0	not_in_strict_subset
CQMEVLARYCSIAGYNKLCCESCSK	CQMEVLARYCSIPGYNKLCCESCSK	ADAMTS3	35413272	1	0	1	negative	P1040A	O15072	not_in_strict_subset
CQRYWPNILGKTMVSNRLRLALV	CQRYWPNILGK	PTPN13	37731488	1	0	1	negative		Q12923	not_in_strict_subset
CRATPRPPTPVQRGPPWHNP	CRATPRPPTPVQRGPQWHNP	PXN	38416845	2	0	2	negative	Q87P	F8VZ39	not_in_strict_subset
CRAYLVRKAFRHHLWAVLTVQAYAR	CRAYLVRKAFRHRLWAVLTVQAYAR	MYO7A	31164343	1	0	1	negative	R836H	Q13402	not_in_strict_subset
CRDHEALPL	CRDHEAVPL	TPGS1	35727629	1	0	1	negative	V176L	Q6ZTW0	not_in_strict_subset
CRFGTCTVQKLAQQIYQFTDKDKDN	CRFGTCTVQKLAHQIYQFTDKDKDN	ADM	31164343	1	0	1	negative	H122Q	P35318	not_in_strict_subset
CRGFEGAAANPASSPASSPCSDYTV	CRGFEGAAANPAPSPASSPCSDYTV	PRRT4	26901407	1	0	1	negative	P706S	C9JH25	not_in_strict_subset
CRGGSAREVKEHRLFKKLNFKRLGA	CRGGSAREVKEHPLFKKLNFKRLGA	GRK6	31164343	1	0	1	negative	P446R	P43250	not_in_strict_subset
CRICDGNSANPRKRHPISHAIDGTN	CRICDGNSANPRERHPISHAIDGTN	LAMA1	26901407	1	0	1	negative	E78K	P25391	not_in_strict_subset
CRKAFTQSSHLSQHQRIHTGEKPYQ	CRKAFTQSSHLSRHQRIHTGEKPYQ	ZNF420	31164343	1	0	1	negative	R632Q	Q8TAQ5	not_in_strict_subset
CRLFPYALHK	CRLLPYALHK	MKLN1	33038342	1	0	1	negative	L16F	Q9UL63	not_in_strict_subset
CRLLLPSPPWDRWVQVTAESLVGPLGT	CRLLLPSPPWDRWLQVTAESLVGPLGT	PGAP6	37165196	1	1	0	positive	L278V	Q9HCN3	not_in_strict_subset
CRMECCDVPAKTLYDVLHDI	CRMECCDVPAETLYDVLHDI	STARD10	38416845	2	1	1	positive	E80K	Q9Y365	not_in_strict_subset
CRNYVEIMPSVAKGIKIGIQECQHQ	CRNYVEIMPSVAEGIKIGIQECQHQ	WNT3A	35413272	1	0	1	negative	E68K	P56704	not_in_strict_subset
CRRFAQAPSLSSGHGSLPGS	CRRFARAPSLSSGHGSLPGS	RASGRP3	38416845	2	1	1	positive	R549Q	Q8IV61	not_in_strict_subset
CRRRPLPGPGRGTPAPLSRDASPPG	CRRRPLPGPGRGAPAPLSRDASPPG	NPAP1	31164343	1	0	1	negative	A24T	Q9NZP6	not_in_strict_subset
CRRSIRSALGRQCLQDISSLPLPQS	CRRSIRSALGRQRLQDISSLPLPQS	SPSB4	31164343	1	0	1	negative	R253C	Q96A44	not_in_strict_subset
CRTIESYCQDVL	RRTIESYCQDVL	GNL3L	31888734	1	0	1	negative	R82C	Q9NVN8	not_in_strict_subset
CRVDLLFLLDSSTGTTLDGFLRAKV	CRVDLLFLLDSSAGTTLDGFLRAKV	VWA2	31164343	1	0	1	negative	A352T	Q5GFL6	not_in_strict_subset
CRVLLTHEIMCSHCCDKKSCGNRNE	CRVLLTHEIMCSRCCDKKSCGNRNE	EBF3	31164343	1	0	1	negative	R163H	Q9H4W6	not_in_strict_subset
CRWTEDRWVLLQYILLKWQRLTEEQ	CRWTEDRWVLLQDILLKWQRLTEEQ	DMD	31164343	1	0	1	negative	D556Y	P11532	not_in_strict_subset
CSASGSAAL	CSASGSAAS	PER2	39559350	1	1	0	positive	S1074L	O15055	not_in_strict_subset
CSATFLELQLLNKHLLGHLEQAKSL	CSATFLELQLLNEHLLGHLEQAKSL	PRDM15	31164343	1	0	1	negative	E580K	P57071	not_in_strict_subset
CSCLMLEYWRHQSQQRRKEKERRVA	CSCLMLEYWRHQLQQRRKEKERRVA	OPA3	31164343	1	0	1	negative	L106S	Q9H6K4	not_in_strict_subset
CSCLSEEDSQEYQYLCFLRWAGNMY	CSCLSEEDSQEYRYLCFLRWAGNMY	EYS	31164343	1	0	1	negative	R551Q	Q5T1H1	not_in_strict_subset
CSDEASGCHYGVVTCGSCKVFFKRA	CSDEASGCHYGVLTCGSCKVFFKRA	NR3C1	31164343	1	0	1	negative	L436V	P04150	not_in_strict_subset
CSDFFIEHSQYEKAVELLLAARKYQ	CSDFFIEHSQYERAVELLLAARKYQ	IFT140	26901407	1	0	1	negative	R1141K	Q96RY7	not_in_strict_subset
CSDSGKSFINY	CSDSGKSFINH	ZNF266	33038342	1	0	1	negative	H168Y	Q14584	not_in_strict_subset
CSELMRWIISEINAVWKIFNGGILS	CSELMRWIISEIYAVWKIFNGGILS	ADGB	31164343	1	0	1	negative	Y144N	Q8N7X0	not_in_strict_subset
CSESTSCLF	CSESTTCLF	WWC1	31511069	1	0	1	negative	T710S	Q8IX03	not_in_strict_subset
CSFRGSGSLSY	CSFRGSGSPSY	VSTM2L	33038342	1	0	1	negative	P70L	Q96N03	not_in_strict_subset
CSGHTLLEYVQVNWLGPLTGMVLAV	CSGHTLLEYVQVYWLGPLTGMVLAV	AQP12B	31164343	1	0	1	negative	Y223N	A6NM10	not_in_strict_subset
CSGPKDTDCFACINFNDSGACVTQC	CSGPKDTDCFACMNFNDSGACVTQC	ERBB4	30709841;31164343	2	0	2	negative	M250I	Q15303	not_in_strict_subset
CSHICIAKGDGTPLCSCPVHLVLLQNL	CSHICIAKGDGTPRCSCPVHLVLLQNL	LRP5	33928024	1	0	1	negative	R1237L	O75197	not_in_strict_subset
CSIKAVTAIEKQTEENSSEASDVET	CSIKAVTAIEKQREENSSEASDVET	SYNE2	31164343	1	0	1	negative	R3216T	Q8WXH0	not_in_strict_subset
CSLDFGLVCRNRAQVGKFKMCFNYE	CSLDFGLVCRNREQVGKFKMCFNYE	MUC5B	31164343	1	0	1	negative	E2391A	Q9HC84	not_in_strict_subset
CSLGKAWGNPCEACPPVNSTEYYTL	CSLGKAWGNPCETCPPVNSTEYYTL	FBN2	31164343	1	0	1	negative	T1620A	P35556	not_in_strict_subset
CSLIFPATNWISGGQ	CSLIFPATTWISGGQ	PLXNC1	33479501	1	0	1	negative	T764N	O60486	not_in_strict_subset
CSLLATGDDFGFIKLFSYPVKGQHA	CSLLATGDDFGFVKLFSYPVKGQHA	EML6	31164343	1	0	1	negative	V1217I	Q6ZMW3	not_in_strict_subset
CSLPHCLTM	CSLPHCRTM	CREBBP	31221207	1	0	1	negative	R386L	Q92793	not_in_strict_subset
CSLPHCLTMK	CSLPHCRTMK	CREBBP	31221207	1	0	1	negative	R386L	Q92793	not_in_strict_subset
CSLYENDCIFDKCECVWNGSDSVIM	CSLYENDCIFDKFECVWNGSDSVIM	PPP2R2B	31164343	1	0	1	negative	F342C	Q00005	not_in_strict_subset
CSMCHVHPH	CSMCHVHPN	BIRC6	31511069	1	0	1	negative	N3555H	Q9NR09	not_in_strict_subset
CSMHGLGHVFGPRSLSLRRGMWAAA	CSMHGLGHVFGPGSLSLRRGMWAAA	ASIC3	31164343	1	0	1	negative	G36R	Q9UHC3	not_in_strict_subset
CSNLGPGPRW	CSNPGPGPRW	OAZ1	34270940	1	0	1	negative	P60L	P54368	not_in_strict_subset
CSPDPISPEDLPQQVELLDAVSQAA	CSPDPISPEDLPRQVELLDAVSQAA	APBB3	31164343	1	0	1	negative	R276Q	O95704	not_in_strict_subset
CSPEYWKPSTFGSEVGFNIVKTATL	CSPEYWKPSTFGGEVGFNIVKTATL	PTGS1	31164343	1	0	1	negative	G551S	P23219	not_in_strict_subset
CSPSCHSVSVKWRQLNPDVPEALQA	CSPSCHSVSVKWQQLNPDVPEALQA	PARP4	26901407	1	0	1	negative	Q1059R	Q9UKK3	not_in_strict_subset
CSPTLLADIYMDADYRKQWDQYVKE	CSPTLLADIYMDSDYRKQWDQYVKE	PCTP	29867227	1	0	1	negative	S75A	Q9UKL6	not_in_strict_subset
CSPYCSPIYTNWWHLLFFCLCELAA	CSPYCSPIYTNWRHLLFFCLCELAA	NA	31164343	1	0	1	negative			not_in_strict_subset
CSQGNLSNCGCDHEKQGYYNQAEGW	CSQGNLSNCGCDREKQGYYNQAEGW	WNT7B	31164343	1	0	1	negative	R135H	P56706	not_in_strict_subset
CSQSSCCKPCCCPSGCGSSCCQSSC	CSQSSCCKPCCCSSGCGSSCCQSSC	KRTAP5-8	31164343	1	0	1	negative	S155P	O75690	not_in_strict_subset
CSRQTQLALEEKVVLRKERDNLAKE	CSRQTQLALEEKAVLRKERDNLAKE	PLVAP	31164343	1	0	1	negative	A352V	Q9BX97	not_in_strict_subset
CSRRPDERLRFAIFTGAFHALSFLL	CSRRPDERLRFAVFTGAFHALSFLL	GPR26	30709841;31164343	2	0	2	negative	V171I	Q8NDV2	not_in_strict_subset
CSRRYLKVDFADVGWNEWIISPKSF	CSRRYLKVDFADIGWNEWIISPKSF	GDF10	31164343	1	0	1	negative	I388V	P55107	not_in_strict_subset
CSSCELLWSDNVVHSSLHGLHLYKE	CSSCELLWSDNVAHSSLHGLHLYKE	PKHD1	31164343	1	0	1	negative	A3123V	P08F94	not_in_strict_subset
CSSSCGIGVRIRYKWLKEKPYNGGR	CSSSCGIGVRIRSKWLKEKPYNGGR	THSD7B	31164343	1	0	1	negative	S1024Y	Q9C0I4	not_in_strict_subset
CSSTLLLPHY	CSSTLFLPHY	HECTD3	34270940	1	0	1	negative	F828L	Q5T447	not_in_strict_subset
CSSTLYLPHY	CSSTLFLPHY	HECTD3	34270940	1	0	1	negative	F828Y	Q5T447	not_in_strict_subset
CSSYGSFSDAVLKLFKLTIGLGDLN	CSSYGSFSDAVLELFKLTIGLGDLN	TRPV3	31164343	1	0	1	negative	E631K	Q8NET8	not_in_strict_subset
CSTLATLTL	CSTPATLTL	SHFL	34270940	1	0	1	negative	P129L	K7EP02	not_in_strict_subset
CSTSISNFK	CSTSISNFE	GUCD1	36651232	1	0	1	negative	E221K	Q96NT3	not_in_strict_subset
CSTVKDFSY	CSTVKDFSH	INTS8	33038342	1	0	1	negative	H588Y	Q75QN2	not_in_strict_subset
CSWAPLGTHGCDVWGRRARRGVEVA	CSWAPLGTHGCDEWGRRARRGVEVA	RELT	35413272	1	0	1	negative	E123V	Q969Z4	not_in_strict_subset
CTAGQQLLR	CTDGQQLLR	ESRP2	31888734	1	0	1	negative	D131A	Q9H6T0	not_in_strict_subset
CTASNFLGTATHNFHVIVEEPPRWT	CTASNFLGTATHDFHVIVEEPPRWT	CHL1	31164343	1	0	1	negative	D322N	O00533	not_in_strict_subset
CTAYMQMLR	CRAYMQMLR	TMEM176B	37076248	1	1	0	positive	R193T	Q3YBM2	not_in_strict_subset
CTECGRLFY	CTECGRSFY	ZNF595	33479501	1	0	1	negative	S181L	Q8IYB9	not_in_strict_subset
CTEQEEVFNKAVVPLIKGIFKGYNA	CTEQEEVFNKAVAPLIKGIFKGYNA	KIF4B	34266885	2	0	2	negative	A70V	Q2VIQ3	not_in_strict_subset
CTFCPPPLPK	RTFCPPPLPK	QSER1	33038342	1	0	1	negative	R1185C	Q2KHR3	not_in_strict_subset
CTFSEVAAHY	CTSSEVAAHY	ABCA3	33479501	1	0	1	negative	S1276F	Q99758	not_in_strict_subset
CTFYFSNMLEF	CTFYFSNMLGF	MT-ND5	34270940	1	0	1	negative	G527E	P03915	not_in_strict_subset
CTGQKRVKDAQGRGSSSKKQKRSHK	CTGQKRVKDAQGGGSSSKKQKRSHK	ARID4B	31164343	1	0	1	negative	G1125R	Q4LE39	not_in_strict_subset
CTGTCHTFTHGIHCIVVHHSVCADL	CTGTCHTFTHGIDCIVVHHSVCADL	PPP2R3A	31164343	1	0	1	negative	D43H	Q06190	not_in_strict_subset
CTHESPLETRNITFFSTMCLEGTVQ	CTHESPLETRNIAFFSTMCLEGTVQ	ATP4A	31164343	1	0	1	negative	A254T	P20648	not_in_strict_subset
CTKDGEMPLIKATKMRNIEV	CTKDGETPLIKATKMRNIEV	KIDINS220	31043415	1	0	1	negative	T337M	Q9ULH0	not_in_strict_subset
CTLLGIVVCAV	CALLGIVVCAV	LMAN2	31857430	3	0	3	negative	A330T	Q12907	negative_in_strict_subset
CTLSIRDARMSDSGRYFFRMEKGNI	CTLSIRDARMSDAGRYFFRMEKGNI	SIGLEC7	31164343	1	0	1	negative	A118S	Q9Y286	not_in_strict_subset
CTPLLNPIIYSLWNEDVKAAMWKLR	CTPLLNPIIYSLRNEDVKAAMWKLR	OR4K1	31164343	1	0	1	negative	R290W	Q8NGD4	not_in_strict_subset
CTQLTFFPALHERLHSEDFLELCRE	CTQLTFFPALHESLHSEDFLELCRE	WDFY4	31164343	1	0	1	negative	S2364R	Q6ZS81	not_in_strict_subset
CTRTLQAEGRAKKCKE	CTRTLQAEGRAKKRKE	ATOH8	37165196	1	0	1	negative	R319C	Q96SQ7	not_in_strict_subset
CTRTLQAEGRAKKCKSLIITQDTTARA	CTRTLQAEGRAKKRKSLIITQDTTARA	ATOH8	37165196	1	0	1	negative	R319C	Q96SQ7	not_in_strict_subset
CTTIHYNYICNSSCMGG	CTTIHYNYMCNSSCMGG	TP53	34244308	2	0	2	negative	M237I	P04637	not_in_strict_subset
CTTIHYNYICNSSCMGGMNR	CTTIHYNYMCNSSCMGGMNR	TP53	38416845	2	2	0	positive	M237I	P04637	not_in_strict_subset
CTTIHYNYMCNSFCMGGMNRRPILT	CTTIHYNYMCNSSCMGGMNRRPILT	TP53	31164343	1	0	1	negative	S241F	P04637	not_in_strict_subset
CTTIHYNYMYNSSCMGGMNR	CTTIHYNYMCNSSCMGGMNR	TP53	38416845	2	0	2	negative	C238Y	P04637	not_in_strict_subset
CTVSWLQMWTEILETISQLFKFDMN	CTVSWLQMWTEIWETISQLFKFDMN	ABCA13	34266885	2	0	2	negative	W1158L	Q86UQ4	not_in_strict_subset
CTYEYWPSA	CTYENWPSA	ZRANB1	31511069	1	0	1	negative	N17Y	Q9UGI0	not_in_strict_subset
CVAENQYGQRATTFNLSVEFAPVLL	CVAENQYGQRATAFNLSVEFAPVLL	MAG	31164343	1	0	1	negative	A404T	P20916	not_in_strict_subset
CVALPYFHSF	CVTLPYFHSF	MYO10	34270940	1	0	1	negative	T1174A	Q9HD67	not_in_strict_subset
CVAPGEAEPIWVILSFSDLGLNNIT	CVAPGEAEPIWVVLSFSDLGLNNIT	CPAMD8	31164343	1	0	1	negative	V875I	Q8IZJ3	not_in_strict_subset
CVDENIERRNHYVDLAGIENYTSQF	CVDENIERRNHYLDLAGIENYTSQF	NKD1	31164343	1	0	1	negative	L260V	Q969G9	not_in_strict_subset
CVDGYMGPTCREDGPLRLPENPSLA	CVDGYMGPTCREGGPLRLPENPSLA	MEGF6	31164343	1	0	1	negative	G1506D	O75095	not_in_strict_subset
CVDKVNRFQCLCLPGFTGPVCQIDI	CVDKVNRFQCLCPPGFTGPVCQIDI	NOTCH2	37731488	1	0	1	negative	P521L	Q04721	not_in_strict_subset
CVDWLIAVY	CVDWSIAVY	SND1	33038342	1	0	1	negative	S300L	Q7KZF4	not_in_strict_subset
CVEYYYTWKKIMWLGRKHRTRLAEI	CVEYYYTWKKIMRLGRKHRTRLAEI	TRERF1	31164343	1	0	1	negative	R936W	Q96PN7	not_in_strict_subset
CVFILAIIGILHWLEKKADDREKRQEA	CVFILAIIGILHWQEKKADDREKRQEA	ITFG1	33928024	1	0	1	negative	Q591L	Q8TB96	not_in_strict_subset
CVGVEQEKAADIDLYHCPNC	CVGVEEEKAADIDLYHCPNC	PHF8	35361728	1	0	1	negative	E75Q	Q9UPP1	not_in_strict_subset
CVGYSVPFCYVNKNLAADLLLMIPD	CVGYSVPFCYVNRNLAADLLLMIPD	WDR17	31164343	1	0	1	negative	R1036K	Q8IZU2	not_in_strict_subset
CVIDAAVLLK	CVIDAAVLLE	COASY	33038342	1	0	1	negative	E476K	Q13057	not_in_strict_subset
CVKTRYDTRQRKCLKCNAAF	CVKTRYDTRQRKCPKCNAAF	RNF20	35413271	1	0	1	negative	P958L	Q5VTR2	not_in_strict_subset
CVLFLFLVLTGMTMMFHI	CVLFLFLVLTGMPMMFHI	SMIM17	31164343	1	0	1	negative	P113T	P0DL12	not_in_strict_subset
CVNLKHQQNEAHSSR	CVNLKHQQNEAHRSR	OR2T12	31164343	1	0	1	negative	R318S	Q8NG77	not_in_strict_subset
CVNNAMSAEDEPEHLEFTMQEAVQC	CVNNAMSAEDEPQHLEFTMQEAVQC	WDR47	31164343	1	0	1	negative	Q108E	O94967	not_in_strict_subset
CVNNAMSAEDEPEHVRFLFLKLEFT	CVNNAMSAEDEPQHVRFLFLKLEFT	WDR47	31164343	1	0	1	negative	Q108E	O94967	not_in_strict_subset
CVQPHYITV	CVQPHHITV	NFIB	27198675	1	0	1	negative	H168Y	O00712	not_in_strict_subset
CVQQAELDHLSGCHKDTRRNSRLAF	CVQQAELDHLSGRHKDTRRNSRLAF	RIPOR3	31164343	1	0	1	negative	R102C	Q96MK2	not_in_strict_subset
CVRVSGQGL	RVRVSGQGL	FLNA	26901407	2	2	0	positive	R2049C	P21333	not_in_strict_subset
CVSPSDRDFMETFNTLKYANRARNI	CVSPSDRDFMETLNTLKYANRARNI	KIF21B	31164343	1	0	1	negative	L358F	O75037	not_in_strict_subset
CVTEEENTNVKAAVQALLQVFLTNS	CVTEEENTNVKAGVQALLQVFLTNS	RALGAPA2	31164343	1	0	1	negative	G507A	Q2PPJ7	not_in_strict_subset
CVVTEVFLL	CGVTEVFLL	OR5L2	34244308	2	0	2	negative	G108V	Q8NGL0	not_in_strict_subset
CVVYDVSEEATIQKIRTKWIPLVNG	CVVYDVSEEATIEKIRTKWIPLVNG	RHOT2	35413272	1	0	1	negative	E91Q	Q8IXI1	not_in_strict_subset
CWCPGVRMRF	RWCPGVRMRF	RBM22	35413271	1	0	1	negative	R56C	Q9NW64	not_in_strict_subset
CWISFDTHLLY	CWISSDTHLLY	CALCRL	36651232	1	1	0	positive	S286F	Q16602	not_in_strict_subset
CWIVRKYDIQATNNEPVEMLHSGTL	CWIVRKYDIQATDNEPVEMLHSGTL	CYP24A1	31164343	1	0	1	negative	D489N	Q07973	not_in_strict_subset
CWLPFHLSRIL	CWLPLHLSRIL	EDNRB	33038342	1	0	1	negative	L339F	P24530	not_in_strict_subset
CWMIDADSRPKFHELIIEFSKMARD	CWMIDADSRPKFRELIIEFSKMARD	EGFR	31164343	1	0	1	negative	R962H	P00533	not_in_strict_subset
CYIREDARLF	CDIREDARLF	SLF2	35413271	1	0	1	negative	D1127Y	Q8IX21	not_in_strict_subset
CYLLQTAMNLLDLEKVSLSDVSTFL	CYLLQTAMNLLDVEKVSLSDVSTFL	TARBP1	31164343	1	0	1	negative	V544L	Q13395	not_in_strict_subset
CYMEAVAL	CYMEALAL	HSDL1	29296522;24323902	7	6	1	positive	L25V	Q3SXM5	positive_in_strict_subset
CYMEAVALV	CYMEALALV	HSDL1	24323902	1	0	1	negative	L25V	Q3SXM5	not_in_strict_subset
CYSAGIAKLEEGYELQLAIPRENAQ	CYSAGIAKLEEGDELQLAIPRENAQ	TNFSF13B	31164343	1	0	1	negative	D257Y	Q9Y275	not_in_strict_subset
CYTADNEMEY	CYTADNEMGY	ROS1	27198675	1	0	1	negative	G1196E	P08922	not_in_strict_subset
CYWSLLSHPL	CYWSPLSHPL	TTC7A	27198675	1	0	1	negative	P303L	Q9ULT0	not_in_strict_subset
DAAAAADASPSLNQEEVMKLLSIFESR	DAAAAADASPSLNREEVMKLLSIFESR	EDRF1	37165196	1	0	1	negative	R1149Q	Q3B7T1	not_in_strict_subset
DAAQMLVTFKDVVVTFTREEWRQLD	DAAQMLVTFKDVAVTFTREEWRQLD	ZNF550	26901407	1	0	1	negative	A18V	Q7Z398	not_in_strict_subset
DACSVPVSEIIADEETDVHGKHQGS	DACSVPVSEIIAVEETDVHGKHQGS	CERK	31164343	1	0	1	negative	V60D	Q8TCT0	not_in_strict_subset
DADILSETFQLLK	DADILSETFQLLI	CPLANE1	31887370	2	2	0	positive	I1134K	Q9H799	not_in_strict_subset
DAEYAYFNFPELISLRTALILHLQK	DAEYAYFNFPELLSLRTALILHLQK	DDX60	31164343	1	0	1	negative	L101I	Q8IY21	not_in_strict_subset
DAFRAFHPDLEFMGKFLKPLLIGEL	DAFRAFHPDLEFVGKFLKPLLIGEL	FADS2	31164343	1	0	1	negative	V82M	O95864	not_in_strict_subset
DAGDAAQGAAAVVVGQAARTGDGPG	DAGDAAQGAAAVAVGQAARTGDGPG	FOXL1	31164343	1	0	1	negative	A229V	Q12952	not_in_strict_subset
DAGIAGKVERNISEVYVADGHWHTF	DAGIAGKVERNIPEVYVADGHWHTF	FAT4	31164343	1	0	1	negative	P4295S	Q6V0I7	not_in_strict_subset
DAGRKERVLVRQQEQVTTPENINLD	DAGRKERVLVRQREQVTTPENINLD	IFT88	31164343	1	0	1	negative	R182Q	Q13099	not_in_strict_subset
DAGTSCPVLCTCHNQVVDCSSQRLF	DAGTSCPVLCTCRNQVVDCSSQRLF	LRRC55	31164343	1	0	1	negative	R45H	Q6ZSA7	not_in_strict_subset
DAIHYMTEQAPATVVELENYGMPFS	DAIHYMTEQAPAAVVELENYGMPFS	SDHA	31164343	1	0	1	negative	A149T	P31040	not_in_strict_subset
DAKEFTFIDLVPGRK	DAKEFTFTDLVPGRK	PTPRB	33064988	1	1	0	positive	T523I	P23467	not_in_strict_subset
DALGEALQTTVSHWKCKFSAPLPLE	DALGEALQTTVSRWKCKFSAPLPLE	UBASH3B	35439168	1	0	1	negative	R153H	Q8TF42	not_in_strict_subset
DALHGGWTTKMDWIF	DAHHGGWTTKMDWIF	PIK3CA	38231165	1	0	1	negative	H1047L	P42336	not_in_strict_subset
DALQPLHEY	DALQPPHEY	IFI30	38631707	2	0	2	negative	P201L	P13284	not_in_strict_subset
DALRAKPNQEVADREWRRKE	DALRAKRNQEVADREWRRKE	CFAP45	31043415	1	0	1	negative	R393P	Q9UL16	not_in_strict_subset
DALRTESSEGEGNELWSCRDLSCNL	DALRTESSEGEGKELWSCRDLSCNL	OCSTAMP	31164343	1	0	1	negative	K499N	Q9BR26	not_in_strict_subset
DALSSLFNI	DGLSSLFNI	MTCL1	32582212	2	0	2	negative	G1761A	Q9Y4B5	not_in_strict_subset
DAMDAKKRRQQNV	DAMDAKKRRQQNF	STK3	31164343	1	0	1	negative	F491V	Q13188	not_in_strict_subset
DAPGVPRIEEEKYEEETSAPAITTV	DAPGVPRIEEEKSEEETSAPAITTV	CREB1	31164343	1	0	1	negative	S142Y	P16220	not_in_strict_subset
DARHGGWTTKMDWIF	DAHHGGWTTKMDWIF	PIK3CA	38231165	1	0	1	negative	H1047R	P42336	not_in_strict_subset
DARRQHVSRL	DARRQHVPRL	KLHL17	33038342	1	0	1	negative	P275S	Q6TDP4	not_in_strict_subset
DASAGFSIGEIATAESPSATYSATF	DASAGFSIGEIAAAESPSATYSATF	GNAS	31164343	1	0	1	negative	A601T	A0A8I5F5B5	not_in_strict_subset
DASKPTHKPIAETPSAFTLGSEMKL	DASKPTHKPIAEAPSAFTLGSEMKL	RANBP2	31164343	1	0	1	negative	A1817T	P49792	not_in_strict_subset
DASSVPTGHATSLPVTDASS	DASSVSTGHATSLPVTDASS	MUC4	38416845	2	0	2	negative	S2810P	Q99102	not_in_strict_subset
DATKITLAPSSANINLGDNLTLQCH	DATKITLAPSSADINLGDNLTLQCH	CNTN2	31164343	1	0	1	negative	D519N	Q02246	not_in_strict_subset
DATLGNVSAGPSLAGLAVSGVLIPL	DATLGNVSAGPSPAGLAVSGVLIPL	SSTR3	31164343	1	0	1	negative	P37L	P32745	not_in_strict_subset
DATTCTVPL	DTTTCTVPL	GALNT7	31069153	1	0	1	negative			not_in_strict_subset
DAWHILVAKVPKPGSD	DAWHILVAKVPKPGAD	PEAK3	34830955	1	0	1	negative	A210S	Q6ZS72	not_in_strict_subset
DAYRNEVELLKQKQGKVHREDDPNK	DAYRNEVELLKQEQGKVHREDDPNK	ENOX2	31164343	1	0	1	negative	E438K	Q16206	not_in_strict_subset
DCCKDCRFLPGGSLCRGKTSECDVP	DCCKDCRFLPGGTLCRGKTSECDVP	ADAM9	31164343	1	0	1	negative	T471S	Q13443	not_in_strict_subset
DCDILIPAATEKKLTKSNAPRVKAK	DCDILIPAATEKQLTKSNAPRVKAK	GLUD2	31164343	1	0	1	negative	Q387K	P49448	not_in_strict_subset
DCDVPIHACISNTCKHGGTCHLKEG	DCDVPIHACISNPCKHGGTCHLKEG	SLIT2	31164343	1	0	1	negative	P965T	O94813	not_in_strict_subset
DCDYMALNGSQIRLLRKAGIQVRHD	DCDYMALNGSQIGLLRKAGIQVRHD	PLD6	31164343	1	0	1	negative	G137R	Q8N2A8	not_in_strict_subset
DCELPRWHMHDFFHFFLIVF	DCELPRWHMHDFFHSFLIVF	SCN2A	38416845	2	0	2	negative	S931F	Q99250	not_in_strict_subset
DCFLSRPTEKTIVIIFMLVVSLVSL	DCFLSRPTEKTIFIIFMLVVSLVSL	GJA1	31164343	1	0	1	negative	F209V	P17302	not_in_strict_subset
DCIASGHMDGKICLWRNFYDDKKYT	DCIASGHMDGKIRLWRNFYDDKKYT	WDR75	31164343	1	0	1	negative	R228C	Q8IWA0	not_in_strict_subset
DCIELFTTMETLREHDPWYCPNCKK	DCIELFTTMETLGEHDPWYCPNCKK	USP4	35413272	1	0	1	negative	G792R	Q13107	not_in_strict_subset
DCIWILAAPPETHIQLQFEDRFDIE	DCIWILAAPPETRIQLQFEDRFDIE	CUBN	31164343	1	0	1	negative	R2258H	O60494	not_in_strict_subset
DCKKRPEDGEELDDEAVHSCDSCLQ	DCKKRPEDGEELEDEAVHSCDSCLQ	ZNF521	31164343	1	0	1	negative	E42D	Q96K83	not_in_strict_subset
DCLIKITDFGHSEILGETSLMRTLC	DCLIKITDFGHSKILGETSLMRTLC	CHEK2	26901407	1	0	1	negative	K373E	O96017	not_in_strict_subset
DCLTTAGDKLQPLPPPLSPPPRAPP	DCLTTAGDKLQPSPPPLSPPPRAPP	KCNC2	31164343	1	0	1	negative	S57L	Q96PR1	not_in_strict_subset
DCQRRLYYVCEFSF	DCQRRLYYVCEFPF	CLEC11A	31164343	1	0	1	negative	P322S	Q9Y240	not_in_strict_subset
DCTCDIMGLKDWSEHANSPVIINEV	DCTCDIMGLKDWTEHANSPVIINEV	SLITRK2	31164343	1	0	1	negative	T544S	Q9H156	not_in_strict_subset
DDDEPPPLPRLKWRDFTPAELRRFD	DDDEPPPLPRLKRRDFTPAELRRFD	PGRMC1	31164343	1	0	1	negative	R70W	O00264	not_in_strict_subset
DDDGPYSGPFCGHARVHTDFTPSPY	DDDGPYSGPFCGRARVHTDFTPSPY	SAMSN1	31164343	1	0	1	negative	R167H	Q9NSI8	not_in_strict_subset
DDDLDLTPEYLFTLLKIPPDCTTEL	DDDLDLTPEYLFPLLKIPPDCTTEL	RHOT1	31164343	1	0	1	negative	P289T	Q8IXI2	not_in_strict_subset
DDDPHANDLVGGLMFDGLRR	DDDPHANDLVGGLMSDGLRR	PDE8A	38416845	2	0	2	negative	S450F	O60658	not_in_strict_subset
DDDRRFMCPVEGFGKSFTRAEHLKG	DDDRRFMCPVEGCGKSFTRAEHLKG	ZXDB	31164343	1	0	1	negative	C491F	P98169	not_in_strict_subset
DDEDFQSIEFQVKQAHAKAKLVRLN	DDEDFQSIEFQVEQAHAKAKLVRLN	CEP162	35439168	1	1	0	positive	E1079K	Q5TB80	not_in_strict_subset
DDEIPIRKKERNLMDIFDMARHRLQ	DDEIPIRKKERNPMDIFDMARHRLQ	CSPP1	31164343	1	0	1	negative	P979L	Q1MSJ5	not_in_strict_subset
DDEKILEDLDLDRFEELFKTKAQGP	DDEKILEDLDLDKFEELFKTKAQGP	FMNL3	31164343	1	0	1	negative	K605R	Q8IVF7	not_in_strict_subset
DDELDAMLKEASEPINFTMFLNLFG	DDELDAMLKEASGPINFTMFLNLFG	MYL5	31164343	1	0	1	negative	G81E	Q02045	not_in_strict_subset
DDENKPPSPKEIYGQALLLLTLPTV	DDENKPPSPKEIDGQALLLLTLPTV	SFMBT1	31164343	1	0	1	negative	D780Y	Q9UHJ3	not_in_strict_subset
DDFEALCNVLRPLAYSPPRPGGFGL	DDFEALCNVLRPPAYSPPRPGGFGL	LTBP4	26901407	2	0	2	negative	P1408L	Q8N2S1	not_in_strict_subset
DDFTPSGEWDIVVLPGRRNENPDDS	DDFTPSGEWDIVALPGRRNENPDDS	CHRNB2	31164343	1	0	1	negative	A207V	P17787	not_in_strict_subset
DDGFGMDPFPDDVTASWPDWALPRL	DDGFGMDPFPDDLTASWPDWALPRL	HSPB8	31164343	1	0	1	negative	L44V	Q9UJY1	not_in_strict_subset
DDHGSEHIVDGVTYAAELHVVHWNS	DDHGSEHIVDGVSYAAELHVVHWNS	CA13	31164343	1	0	1	negative	S114T	Q8N1Q1	not_in_strict_subset
DDHTVCKPLISRKQRFYESLPPEMK	DDHTVCKPLISREQRFYESLPPEMK	IP6K1	31164343	1	0	1	negative	E55K	Q92551	not_in_strict_subset
DDIACMIRYRPCPWM	DDIACMIGYRPCPWM	SLC6A8	29731959	6	0	6	negative	G512R	P48029	negative_in_strict_subset
DDIYPIDFY	DDIYPIDFH	IFT80	32582212	2	1	1	positive	H63Y	Q9P2H3	not_in_strict_subset
DDKAPEPTWADDVPATTSSEATTTP	DDKAPEPTWADDLPATTSSEATTTP	COL28A1	31164343	1	0	1	negative	L1044V	Q2UY09	not_in_strict_subset
DDKKWKLQLHELIKLPAFVRVVSAG	DDKKWKLQLHELTKLPAFVRVVSAG	KDM6A	37731488	2	2	0	positive	T1104I	O15550	not_in_strict_subset
DDLRYKCELNGCNTVFSDLGQLYHHEA	DDLRYKCELNGCNIVFSDLGQLYHHEA	RLF	34903219	1	0	1	negative	I780T	Q13129	not_in_strict_subset
DDLSRSQGAEEKWQHPGRRAAWVRE	DDLSRSQGAEEKRQHPGRRAAWVRE	TRH	31164343	1	0	1	negative	R226W	P20396	not_in_strict_subset
DDNLKTPSERQLTPLPPSAD	DDNLKTPSERQLTPLPPSAP	NPIPB13	31043415	1	0	1	negative	P401D	A6NJU9	not_in_strict_subset
DDPSIIPILYDHEYATFEDILEEIERK	DDPSIIPILYDHEHATFEDILEEIERK	NSMF	37165196	1	0	1	negative	H381Y	Q6X4W1	not_in_strict_subset
DDQEGISFVQTLTHLLKGNIGTGLL	DDQEGISFVQTLMHLLKGNIGTGLL	SLC36A4	31164343	1	0	1	negative	M66T	Q6YBV0	not_in_strict_subset
DDQVGVWSSPPPQCISTNKCTAPEV	DDQVGVWSSPPPRCISTNKCTAPEV	CR1	31164343	1	0	1	negative	R1584Q	P17927	not_in_strict_subset
DDRNTFRHSM	DDRNTFRHSV	TP53	31888734	1	0	1	negative	V216M	P04637	not_in_strict_subset
DDSQKWVFGTDGFIYSKAYPQFVLT	DDSQKWVFGTDGCIYSKAYPQFVLT	DCDC1	31164343	1	0	1	negative	C762F	M0R2J8	not_in_strict_subset
DDTERTNRLVLLGRDLDKDI	DDTERTNRLVLLGRNLDKDI	ZNG1A	38416845	2	0	2	negative	N363D	Q9BRT8	not_in_strict_subset
DDWPPGCRDKGAQGSTGRKVGVSKA	DDWPPGCRDKGARGSTGRKVGVSKA	ZNF512B	31164343	1	0	1	negative	R877Q	Q96KM6	not_in_strict_subset
DEALHRPMYVFLTLLSFTDVLMCTS	DEALHRPMYVFLALLSFTDVLMCTS	OR52N1	31164343	1	0	1	negative	A66T	Q8NH53	not_in_strict_subset
DEAQAKAQ	EEAQAKAQ	GMIP	31888734	1	0	1	negative	E258D	Q9P107	not_in_strict_subset
DECGRLQYALTCLQKVTGLGGEHKEDS	DECGRLQYALTCLRKVTGLGGEHKEDS	KSR1	37165196	1	0	1	negative	R168Q	Q8IVT5	not_in_strict_subset
DEDAAGSLA	DEDAAGSPA	STK11IP	31888734	1	0	1	negative	P983L	Q8N1F8	not_in_strict_subset
DEDDEDLMMASGHPRQRSHILEDDE	DEDDEDLMMASGRPRQRSHILEDDE	WDHD1	31164343	1	0	1	negative	R369H	O75717	not_in_strict_subset
DEDDIPLGPQSNVSFLDQHQHLKEKAEAR	DEDDIPLGPQSNVSLLDQHQHLKEKAEAR	DDX41	33262074	2	0	2	negative	L87F	Q9UJV9	not_in_strict_subset
DEDEGEEGPTEPSPAEPRTLNGVSS	DEDEGEEGPTEPPPAEPRTLNGVSS	PPP1R12C	35439168	1	0	1	negative	P387S	Q9BZL4	not_in_strict_subset
DEDEIKWWW	DEDEIEWWW	TP53BP2	37376412	1	1	0	positive	E1096K	Q13625	not_in_strict_subset
DEDNGFWKIPHPIITKTSLPVAVST	DEDNGFWKIPHPVITKTSLPVAVST	KIF17	34266885	2	0	2	negative	V899I	Q9P2E2	not_in_strict_subset
DEDNGFWKIPHPIITKTSLPVVSTG	DEDNGFWKIPHPVITKTSLPVVSTG	KIF17	34266885	2	0	2	negative	V899I	Q9P2E2	not_in_strict_subset
DEEFELLEFVEPFLKDTPLY	DEEFELPEFVEPFLKDTPLY	PRPF8	35413271	1	0	1	negative	P381L	Q6P2Q9	not_in_strict_subset
DEERIPVL	DEERIPML	RNF216	30556813	1	0	1	negative	M45V	Q9NWF9	not_in_strict_subset
DEESRNGTILVDKMLIKGTAGGPDP	DEESRNGTILVDNMLIKGTAGGPDP	PCDH15	31164343	1	0	1	negative	N59K	Q96QU1	not_in_strict_subset
DEFIQANA	DEFIRANA	C1orf50	35970920	1	1	0	positive	R71Q	Q9BV19	not_in_strict_subset
DEFIQANAT	DEFIRANAT	C1orf50	35970920	1	0	1	negative	R71Q	Q9BV19	not_in_strict_subset
DEGELQDLLSQDCRVKGALL	DEGELQDLLSQDWRVKGALL	ZNF830	31164343	1	0	1	negative	W365C	Q96NB3	not_in_strict_subset
DEGQHRPDGRTATPTSTFTQ	DEGQHLPDGRTATPTSTFTQ	FRAS1	38416845	2	0	2	negative	L1397R	Q86XX4	not_in_strict_subset
DEICLTLYGDGAVNQGQIAEAFNMA	DEICLTLYGDGAANQGQIAEAFNMA	PDHA2	31164343	1	0	1	negative	A197V	P29803	not_in_strict_subset
DEIIAWHKKTQEYTSSPLSAAGQPE	DEIIAWHKKTQEDTSSPLSAAGQPE	TRRAP	34266885	2	0	2	negative	D3788Y	Q9Y4A5	not_in_strict_subset
DEILECCLYSLINEAFRILG	DEILERCLYSLINEAFRILG	EHHADH	38416845	2	1	1	positive	R622C	Q08426	not_in_strict_subset
DEINAILQKRIMLLDGGMGTMIQRE	DEINAILQKRIMVLDGGMGTMIQRE	MTR	31164343	1	0	1	negative	V32L	Q99707	not_in_strict_subset
DEKEPSGPYESDDDKSDYNLVVDED	DEKEPSGPYESDEDKSDYNLVVDED	TLE2	31164343	1	0	1	negative	E230D	Q04725	not_in_strict_subset
DEKPRIVVFVDMEHSAFQVSACAFN	DEKPRIVVFVDMGHSAFQVSACAFN	HSPH1	31164343	1	0	1	negative	G204E	Q92598	not_in_strict_subset
DEKPTKKHKKDKQEKKKKKKEKEKA	DEKPTKKHKKDKKEKKKKKKEKEKA	RBMX2	31164343	1	0	1	negative	K163Q	Q9Y388	not_in_strict_subset
DELAQLYHH	EELAQLYHH	BICD1	35970920	1	0	1	negative	E513D	Q96G01	not_in_strict_subset
DELDTEAEVSRRQENRLVLLFFGAG	DELDTEAEVSRRLENRLVLLFFGAG	NXNL1	31164343	1	0	1	negative	L30Q	Q96CM4	not_in_strict_subset
DELHLEIRVEGVVCKQVFKK	DELHLEMRVEGVVCKQVFKK	RBP1	31043415	1	0	1	negative	M120I	P09455	not_in_strict_subset
DELLHAYSEVYTLDI	DELLHAYSKVYTLDI	SLC38A4	30459932	1	0	1	negative	K404E	Q969I6	not_in_strict_subset
DELVTFSDEL	DELVTFSEEL	BICD2	35970920	1	0	1	negative	E532D	Q8TD16	not_in_strict_subset
DELWNKVQQAQDFDHIIAAHEVFLD	DELWNKVQQAQDLDHIIAAHEVFLD	TUBGCP3	34266885	2	0	2	negative	L744F	Q96CW5	not_in_strict_subset
DEMLQFVSNQVGQFPDLFSEQLCSS	DEMLQFVSNQVGEFPDLFSEQLCSS	SREBF2	31164343	1	0	1	negative	E41Q	Q12772	not_in_strict_subset
DEMNAHFPQSELCRAEAYVLACTDQ	DEMNAHFPQSELGRAEAYVLACTDQ	POLR1A	31164343	1	0	1	negative	G604C	O95602	not_in_strict_subset
DEMTFYIWY	DEMTFHIWY	MOB3C	33038342	1	0	1	negative	H34Y	X6R3L3	not_in_strict_subset
DENCPDQNPRLRSWDPGQDSAKQVV	DENCPDQNPRLRNWDPGQDSAKQVV	CEMIP2	26901407	1	0	1	negative	N122S	Q9UHN6	not_in_strict_subset
DENITTIQF	DENITTIQC	ADGRA3	30556813	1	1	0	positive	C734F	Q8IWK6	not_in_strict_subset
DENSQTNGIADDRHSLSSADNLESDAQ	DENSQTNGIADDRQSLSSADNLESDAQ	ARFGEF2	37165196	1	0	1	negative	Q345H	Q9Y6D5	not_in_strict_subset
DEPPPKNGRAGALAGAGGHSNHRHH	DEPPPKNGRAGAPAGAGGHSNHRHH	TRIM71	31164343	1	0	1	negative	P140L	Q2Q1W2	not_in_strict_subset
DEPQCCLEGPKVNNLNPKKFSIHDQ	DEPQCCLEGPKVKNLNPKKFSIHDQ	IL37	31164343	1	0	1	negative	K32N	Q9NZH6	not_in_strict_subset
DEQIESMTY	DEQMESMTY	ABCB5	33479501	1	0	1	negative	M632I	Q2M3G0	not_in_strict_subset
DEQIESMTYSTERKT	DEQMESMTYSTERKT	ABCB5	33479501	1	0	1	negative	M632I	Q2M3G0	not_in_strict_subset
DEQLESLYQRTAWVFDDK	DEQLESLFQRTAWVFDDK	EIF2S1	34795224	1	1	0	positive	F131Y	P05198	not_in_strict_subset
DEQVDRSPTGSGVTTRIALQYHKGLLELN	DEQVDRSPTGSGVTARIALQYHKGLLELN	L3HYPDH	33262074	2	1	1	positive	A279T	Q96EM0	not_in_strict_subset
DERDQDDEEARRQMARILKELKQKH	DERDQDDEEARREMARILKELKQKH	SLC8A1	31164343	1	0	1	negative	E325Q	P32418	not_in_strict_subset
DERESTDDESNPLVRAGIWT	DERESTDDESNPLGRAGIWT	TRIP12	31043415	1	0	1	negative	G1385V	Q14669	not_in_strict_subset
DERPGGFAW	EERPGGFAW	DERL2	31857430	3	0	3	negative	E223D	Q9GZP9	negative_in_strict_subset
DESDKTPWF	DESVKTPWF	GPRASP1	33038342	1	0	1	negative	V258D	Q5JY77	not_in_strict_subset
DESDKTPWFW	DESVKTPWFW	GPRASP1	33038342	1	0	1	negative	V258D	Q5JY77	not_in_strict_subset
DESEDEIQHQTPKGTITSSIEPPKP	DESEDEIQHQTPNGTITSSIEPPKP	OPHN1	31164343	1	0	1	negative	N620K	O60890	not_in_strict_subset
DESIPPVFFW	DESIPPVSFW	ABCB1	33038342	1	0	1	negative	S696F	P08183	not_in_strict_subset
DESNPLVRAGIWTKTHTIWY	DESNPLGRAGIWTKTHTIWY	TRIP12	31043415	1	0	1	negative	G1385V	Q14669	not_in_strict_subset
DESPLCSKFPDHGLLAINSF	DESPLCSKFPDHSLLAINSF	LRP2	31164343	1	0	1	negative	S1218G	E9PC35	not_in_strict_subset
DESTPELSAEPTTKALENSPKEPGV	DESTPELSAEPTPKALENSPKEPGV	PRG4	31164343	1	0	1	negative	P886T	Q92954	not_in_strict_subset
DETAKHLQKLESSTRKAVCASVKDF	DETAKHLQKLESTTRKAVCASVKDF	RIBC2	31164343	1	0	1	negative	T209S	Q9H4K1	not_in_strict_subset
DETCAPLTEDEMKEFQVISEQLQKN	DETCAPLTEDEMREFQVISEQLQKN	GPBP1	35413272	1	0	1	negative	R413K	Q86WP2	not_in_strict_subset
DEVMKSSGLY	DEVMKSPGLY	NRDE2	33038342	1	0	1	negative	P342S	Q9H7Z3	not_in_strict_subset
DEVTITVEYLREVPAFLKLPLGSPG	DEVTITVEYLREAPAFLKLPLGSPG	SNTG2	31164343	1	0	1	negative	A158V	Q9NY99	not_in_strict_subset
DEYATLMM	DEYATLMT	DYNC1H1	35970920	1	1	0	positive	T3031M	Q14204	not_in_strict_subset
DEYLLGLPIDKYVFEKMEEK	DEYLLGRPIDKYVFEKMEEK	CWC25	31043415	1	0	1	negative	R90L	Q9NXE8	not_in_strict_subset
DFANDDIDSYMITMETTIGNEGSRV	DFANDDIDSYMIAMETTIGNEGSRV	RAD9A	39115419	2	1	1	positive	A309T	Q99638	not_in_strict_subset
DFAQEILFVDYLWAQLLPQPARRLD	DFAQEILFVDYLRAQLLPQPARRLD	KATNIP	31164343	1	0	1	negative	R1368W	O60303	not_in_strict_subset
DFATAAAELRVLVAPAITQAPEALS	DFATAAAELRVLAAPAITQAPEALS	IGDCC4	31164343	1	0	1	negative	A333V	Q8TDY8	not_in_strict_subset
DFATPSLHTSV	DFATPSLHTSD	RNF213	30556813	1	0	1	negative	D2271V	Q63HN8	not_in_strict_subset
DFAVVGSVKENSHIGTSVLQVTARD	DFAVVGSVKENSRIGTSVLQVTARD	FAT3	31164343	1	0	1	negative	R1057H	Q8TDW7	not_in_strict_subset
DFDDGDCCDPQVTDVRKTCFDPDSP	DFDDGDCCDPQVADVRKTCFDPDSP	PAPPA2	31164343	1	0	1	negative	A650T	Q9BXP8	not_in_strict_subset
DFDIVTKGQVCETTKEIADKTEKYN	DFDIVTKGQVCEMTKEIADKTEKYN	TAX1BP1	31164343	1	0	1	negative	M527T	Q86VP1	not_in_strict_subset
DFEDQRPYCFSIMAGHGKSHVFNVE	DFEDQRPYCFSIVAGHGKSHVFNVE	SNTG2	31164343	1	0	1	negative	V392M	Q9NY99	not_in_strict_subset
DFFLDAPPLPPPPPPPLPPPPLPPA	DFFLDAPPLPPPSPPPLPPPPLPPA	ATF5	26901407	1	0	1	negative	S126P	Q9Y2D1	not_in_strict_subset
DFFQYFRATYPLLKAD	DFFEYFRATYPLLKAD	MGAT1	33479501	1	1	0	positive	E220Q	P26572	not_in_strict_subset
DFGEPGARLSPPVPPLLASAASSSS	DFGEPGARLSPPAPPLLASAASSSS	IRS2	31164343	1	0	1	negative	A935V	Q9Y4H2	not_in_strict_subset
DFGYDGHFY	DFGYDGDFY	COL1A2	35727629	1	0	1	negative	D1115H	P08123	not_in_strict_subset
DFIAGFCGETEEDYVQTVSLLREVQYN	DFIAGFCGETEEDHVQTVSLLREVQYN	CDK5RAP1	28678784	1	1	0	positive	H454Y	Q96SZ6	not_in_strict_subset
DFIDWVDNMWPRNLKESQTESTNAI	DFIDWVDNMWPRHLKESQTESTNAI	KDM2A	31164343	1	0	1	negative	H176N	Q9Y2K7	not_in_strict_subset
DFKASTGWLFRFQNRHAIGNRKGCG	DFKASTGWLFRFRNRHAIGNRKGCG	TIGD7	26901407	1	0	1	negative	R130Q	Q6NT04	not_in_strict_subset
DFKKIKERIRNHTYRSLGDLEKDVM	DFKKIKERIRNHKYRSLGDLEKDVM	SMARCA2	31164343	1	0	1	negative	K1460T	P51531	not_in_strict_subset
DFLDDPGLRNDTQNMPVQLPLAHSG	DFLDDPGLRNDTRNMPVQLPLAHSG	POLR3D	31164343	1	0	1	negative	R174Q	P05423	not_in_strict_subset
DFLMQGRVPWRRSSPGDSPEENKER	DFLMQGRVPWRRGSPGDSPEENKER	MYLK3	31164343	1	0	1	negative	G151S	Q32MK0	not_in_strict_subset
DFLRKLKDAYGKPLSELTFDEIVCK	DFLRKLKDAYGKSLSELTFDEIVCK	DZIP3	31164343	1	0	1	negative	S1067P	Q86Y13	not_in_strict_subset
DFLRNIPRSIF	DFLRNIPGSIF	ARHGAP20	27198675	1	0	1	negative	G443R	Q9P2F6	not_in_strict_subset
DFMGWLGAIQKAGASMGDTLSEQQL	DFMGWLGAIQKAAASMGDTLSEQQL	ARAP1	31164343	1	0	1	negative	A953G	Q96P48	not_in_strict_subset
DFNADCTSLTKKRLDKLELR	DFNADCASLTKKRLDKLELR	DNASE1L1	31043415	1	0	1	negative	A188T	P49184	not_in_strict_subset
DFNPETRQQKKKSRMSKMNEYFSTK	DFNPETRQQKKKARMSKMNEYFSTK	ARL14EPL	31164343	1	0	1	negative	A65S	P0DKL9	not_in_strict_subset
DFNYTSFDSFAWDFLSLFRLMTQDS	DFNYTSFDSFAWAFLSLFRLMTQDS	SCN10A	31164343	1	0	1	negative	A345D	Q9Y5Y9	not_in_strict_subset
DFPLLHRFSMFL	DFPLLHRFSMFV	RTEL1	31888734	1	0	1	negative	V1120L	Q9NZ71	not_in_strict_subset
DFQKEAQHFRLLAGPLEGHWNVFLA	DFQKEAQHFRLLAGPHEGHWNVFLA	CHRDL2	34830955	1	0	1	negative	H403L	Q6WN34	not_in_strict_subset
DFQNAFKKIIKCTFCRQ	DFQNAFKKIIKCKFCRQ	HTR1A	31164343	1	0	1	negative	K418T	P08908	not_in_strict_subset
DFRLKYENELALCQGVEADINGLRR	DFRLKYENELALRQGVEADINGLRR	KRT15	31164343	1	0	1	negative	R202C	P19012	not_in_strict_subset
DFSQEFSPIQEAQQD	DSSQEFSPIQEAQQD	RUSC2	33479501	2	2	0	positive	S569F	Q8N2Y8	not_in_strict_subset
DFSSIADFLVIYVEEAHASDGWAFK	DFSSIADFLVIYIEEAHASDGWAFK	DIO1	31164343	1	0	1	negative	I154V	P49895	not_in_strict_subset
DFSVIIMVYVSENIK	DFSVIIMAYVSENIK	SCN5A	29731959	5	0	5	negative	A204V	H9KVD2	negative_in_strict_subset
DFVTIDHFKEAIRSSLKAYNHHIQE	DFVTIDHFKEAICSSLKAYNHHIQE	VPS18	31164343	1	0	1	negative	C806R	Q9P253	not_in_strict_subset
DFYQIRPLLDALQELEASQGTPAPT	DFYQIRPLLDALRELEASQGTPAPT	KCTD11	31164343	1	0	1	negative	R74Q	Q693B1	not_in_strict_subset
DFYSSRQHATNVRIMFRDKENALMP	DFYSSRQHATNVGIMFRDKENALMP	FAH	26901407	1	0	1	negative	G138R	P16930	not_in_strict_subset
DGAAWVLLYSQTALLRAELAERLQPLT	DGAAWVLLYSQTAPLRAELAERLQPLT	PDCD7	34903219	4	4	0	positive	P214L	Q8N8D1	positive_in_strict_subset
DGAILPFTPEF	DGAISPFTPEF	ARHGEF12	27198675	1	0	1	negative	S1468L	Q9NZN5	not_in_strict_subset
DGALVNELYSLLPDQDPIVVVNCLR	DGALVNELYSLLRDQDPIVVVNCLR	AP4B1	31164343	1	0	1	negative	R169P	Q9Y6B7	not_in_strict_subset
DGAVSSCFR	DGAVSSWFR	PIGO	35970920	1	0	1	negative	W1079C	Q8TEQ8	not_in_strict_subset
DGAWPVLLDKFVEWYK	DGAWPVLLDEFVEWYK	DCUN1D4	33479501	1	1	0	positive	E281K	Q92564	not_in_strict_subset
DGCDRGCHIYCHHPKMEAVPEGDWF	DGCDRGCHIYCHRPKMEAVPEGDWF	BAZ2A	31164343	1	0	1	negative	R1707H	Q9UIF9	not_in_strict_subset
DGDKGEIGEPGQKESKGDKGEQGPPGP	DGDKGEIGEPGQKGSKGDKGEQGPPGP	COL5A1	35413271	1	0	1	negative	G1168E	P20908	not_in_strict_subset
DGDVEIPPNKAVALRGHESEVFICA	DGDVEIPPNKAVVLRGHESEVFICA	TBL1XR1	34266885	2	0	2	negative	V164A	Q9BZK7	not_in_strict_subset
DGECMQECPSGFFRNGSQSMYCIPC	DGECMQECPSGFIRNGSQSMYCIPC	IGF1R	31164343	1	0	1	negative	I312F	P08069	not_in_strict_subset
DGEYFTLHKTFPARHGGSHL	DGEYFTLQKTFPARHGGSHL	TP53	38416845	2	0	2	negative	Q331H	J3KP33	not_in_strict_subset
DGFHDLVVLKGDRKKMEDASAYLTL	DGFHDLVVLKGDSKKMEDASAYLTL	DOCK2	31164343	1	0	1	negative	S556R	Q92608	not_in_strict_subset
DGFHIHIEREENVTEYLMVDEEAHE	DGFHIHIEREENFTEYLMVDEEAHE	PTPRO	31164343	1	0	1	negative	F371V	Q16827	not_in_strict_subset
DGGAPTSSPTRRMSFVPPVTVFPSL	DGGAPTSSPTRRVSFVPPVTVFPSL	MUC5B	31164343	1	0	1	negative	V53M	Q9HC84	not_in_strict_subset
DGGEIVKFLQDTPDALFNIMMEMSD	DGGEIVKFLQDTLDALFNIMMEMSD	DOCK5	31164343	1	0	1	negative	L673P	Q9H7D0	not_in_strict_subset
DGGRQHSGPRRHSGA	DGGRQHSGPRRHSGP	ADM2	33479501	1	0	1	negative	P98A	Q7Z4H4	not_in_strict_subset
DGGRRLTHLLGPNWLLDVSHLVAPH	DGGRRLTHLLGPDWLLDVSHLVAPH	TMEM132A	31164343	1	0	1	negative	D572N	Q24JP5	not_in_strict_subset
DGGSLEAVRLGPLSGLLVDWLEMLD	DGGSLEAVRLGPSSGLLVDWLEMLD	INTS1	39115419	2	1	1	positive	S1614L	Q8N201	not_in_strict_subset
DGILFIYGVILTVLFLRVKFSRSAD	DGILFIYGVILTALFLRVKFSRSAD	CD247	31164343	1	0	1	negative	A48V	P20963	not_in_strict_subset
DGIRMWFQWSEQHDYIDTTWNCGYL	DGIRMWFQWSEQRDYIDTTWNCGYL	SURF4	31164343	1	0	1	negative	R52H	O15260	not_in_strict_subset
DGIVAVILRIHSVGGRRTAFSTCVS	DGIVAVILRIHSAGGRRTAFSTCVS	OR6K2	31164343	1	0	1	negative	A232V	Q8NGY2	not_in_strict_subset
DGKCECSPGWEGVHCTIAHYLDAVR	DGKCECSPGWEGDHCTIAHYLDAVR	TENM1	30709841;31164343	2	0	2	negative	D750V	Q9UKZ4	not_in_strict_subset
DGKPRQPVV	DGKPLQPVV	EML3	32582212	2	0	2	negative	L335R	Q32P44	not_in_strict_subset
DGKPRQPVVHI	DGKPLQPVVHI	EML3	32582212	2	0	2	negative	L335R	Q32P44	not_in_strict_subset
DGKYEGLQEWEGEAHLNIKSPAFTD	DGKYEGLQEWEGKAHLNIKSPAFTD	APOB	31164343	1	0	1	negative	K3973E	P04114	not_in_strict_subset
DGLGFQIRGFGPTVVHAVGRGTVAA	DGLGFQIRGFGPSVVHAVGRGTVAA	PREX2	31164343	1	0	1	negative	S697T	Q70Z35	not_in_strict_subset
DGLPYVCTGYDLYVTREPCA	DGLPYLCTGYDLYVTREPCA	ADAT3	35361728	1	0	1	negative	L278V	Q96EY9	not_in_strict_subset
DGLSLTDESDSCISFEAPLTPLIQQ	DGLSLTDESDSCVSFEAPLTPLIQQ	PSD2	31164343	1	0	1	negative	V174I	Q9BQI7	not_in_strict_subset
DGNPRRPSPVLRHLDLLDEF	DGNPRRPSPVLRHLELLDEF	SCNN1D	38416845	2	1	1	positive	E313D	P51172	not_in_strict_subset
DGNPRVRSLVQDRRIHLVPSLNPDG	DGNPRVRSLVQDTRIHLVPSLNPDG	AEBP1	31164343	1	0	1	negative	T660R	Q8IUX7	not_in_strict_subset
DGPVSEESPSASDSGVLLSQDPSAK	DGPVSEESPSASESGVLLSQDPSAK	PHACTR1	31164343	1	0	1	negative	E232D	A0A6Q8PGC2	not_in_strict_subset
DGRLSIHQIKRTAGD	DGRLSIHRIKRTAGD	GFPT1	29731959	5	0	5	negative	R311Q	Q06210	negative_in_strict_subset
DGRLYHRSCFRCRQCSCTLHSGAYK	DGRLYHRSCFRCKQCSCTLHSGAYK	MICALL2	31164343	1	0	1	negative	K216R	Q8IY33	not_in_strict_subset
DGRQLWLEVKNIKEHRQRSLDSVQE	DGRQLWLEVKNIEEHRQRSLDSVQE	BLTP2	31164343	1	0	1	negative	E1658K	Q14667	not_in_strict_subset
DGSYTFTLFNYYKINWTTGTASGGD	DGSYTFTLFNYYEINWTTGTASGGD	TECTA	31164343	1	0	1	negative	E185K	O75443	not_in_strict_subset
DGTLQLLKEALPLLQINCSHFTTIA	DGTLQLLKEALPHLQINCSHFTTIA	SKP2	31164343	1	0	1	negative	H385L	Q13309	not_in_strict_subset
DGVGKSAL	GGVGKSAL	RAP2B	30556813	1	0	1	negative	G12D	P61225	not_in_strict_subset
DGVLWAHDLQQNTALPATKLVKLKD	DGVLWAHDLQQNIALPATKLVKLKD	ADAM28	31164343	1	0	1	negative	I184T	Q9UKQ2	not_in_strict_subset
DGVSEEFWLVDLLPS	DGVSEEFRLVDLLPS	TNR	33479501	1	1	0	positive	R1007W	Q92752	not_in_strict_subset
DHALWDHTAQNLFRMGLAFLVLVAL	DHALWDHTAQNLLRMGLAFLVLVAL	NCR1	31164343	1	0	1	negative	L257F	O76036	not_in_strict_subset
DHCLSMVRTFKDETFPAADS	DHCLSMGRTFKDETFPAADS	CAPN13	31043415	1	0	1	negative	G32V	Q6MZZ7	not_in_strict_subset
DHDFSESSEEEASAEASSGALRSKH	DHDFSESSEEEAPAEASSGALRSKH	SP100	31164343	1	0	1	negative	P415S	P23497	not_in_strict_subset
DHDPEALLTAQCVAERFSEL	DHDPEARLTAQCVAERFSEL	TGFBR2	31043415	1	0	1	negative	R528L	P37173	not_in_strict_subset
DHFETIIKY	DHFETIMKY	EPRS1	30556813	1	0	1	negative	M277I	P07814	not_in_strict_subset
DHGEKLQLFCQEYGKVICWLCERSQ	DHGEKLQLFCQEDGKVICWLCERSQ	TRIM6	31164343	1	0	1	negative	D111Y	Q9C030	not_in_strict_subset
DHLEKQAKEFKDQEDLVPYTGEKRG	DHLEKQAKEFKDREDLVPYTGEKRG	TMOD1	31164343	1	0	1	negative	R81Q	P28289	not_in_strict_subset
DHPIILEGLDLVDEDDQFTHMLPLE	DHPIILEGLDLVEEDDQFTHMLPLE	CWC22	31164343	1	0	1	negative	E361D	Q9HCG8	not_in_strict_subset
DHSLSPGWYRFLFLDRPAEMPTKCV	DHSLSPGWYRFLILDRPAEMPTKCV	VWDE	31164343	1	0	1	negative	I68F	Q8N2E2	not_in_strict_subset
DHYAYSYYL	DHYAYSYYP	PTPRU	32582212	4	2	2	positive	P783L	Q92729	positive_in_strict_subset
DHYTEAYSRGRDPFSNSYGRSDHYG	DHYTEAYSRGRDSFSNSYGRSDHYG	RBMXL3	31164343	1	0	1	negative	S896P	Q8N7X1	not_in_strict_subset
DIAGVIPAEKIDGVFPACQSGSFDK	DIAGVIPAEKIDGVFAACQSGSFDK	RFC4	34830955	1	0	1	negative	A279P	P35249	not_in_strict_subset
DIATFLGTVKEYPSLSPKEFYNEFELL	DIATFLGTVKEYPLLSPKEFYNEFELL	MCF2L2	37165196	1	1	0	positive	L480S	Q86YR7	not_in_strict_subset
DICNKYNGAVLTVSVSLKEKSADAS	DICNKYNGAVLTESVSLKEKSADAS	SDK1	31164343	1	0	1	negative	E2112V	Q7Z5N4	not_in_strict_subset
DIDATTTETYMGKWKNDKRSGFGVS	DIDATTTETYMGEWKNDKRSGFGVS	JPH2	31164343	1	0	1	negative	E294K	Q9BR39	not_in_strict_subset
DIFFLGLILF	DIFSLGLILF	EIF2AK3	27198675	1	0	1	negative	S1009F	Q9NZJ5	not_in_strict_subset
DIFQVVKAI	DIFQVVKAL	PTPRC	30556813	1	0	1	negative	L1204I	P08575	not_in_strict_subset
DIGALNGIFVLGWSMGFIGHYLDQK	DIGALNGIFVLGRSMGFIGHYLDQK	ACLY	31164343	1	1	0	positive	R1065W	P53396	not_in_strict_subset
DIHKRIALCIDGLKRFCSNSKHLLG	DIHKRIALCIDGPKRFCSNSKHLLG	FASTKD3	26901407	1	0	1	negative	P598L	Q14CZ7	not_in_strict_subset
DIHRHVEFESLCAQYSADKR	DIHRHAEFESLCAQYSADKR	LRBA	38416845	2	1	1	positive	A1915V	P50851	not_in_strict_subset
DIIKPSFFPGSTCKSQVCPYNSVEF	DIIKPSFFPGSTRKSQVCPYNSVEF	RP1	31164343	1	0	1	negative	R1652C	P56715	not_in_strict_subset
DIKAHTCFV	DIKARTCFV	ACTR10	31888734	1	0	1	negative	R213H	Q9NZ32	not_in_strict_subset
DIKAVQQVITNLPIGQIELRSEDSP	DIKAVQQVITNLLIGQIELRSEDSP	FANCM	31164343	1	0	1	negative	L263P	Q8IYD8	not_in_strict_subset
DIKEKLCFVALDFEQ	DIKEKLCYVALDFEQ	POTEF	29731959	5	3	2	positive	Y918F	A5A3E0	positive_in_strict_subset
DILEQARAAVDTDCRHNYGVVESFT	DILEQARAAVDTYCRHNYGVVESFT	HLA-DRB1	29867227	1	0	1	negative	Y107D	P01911	not_in_strict_subset
DILEQARAAVDTFCRHNYGVVESFT	DILEQARAAVDTYCRHNYGVVESFT	HLA-DRB1	29867227	1	0	1	negative	Y107F	P01911	not_in_strict_subset
DILQPKEYFQLSCHTVIKMGSENEA	DILQPKEYFQLSRHTVIKMGSENEA	RAI2	31164343	1	0	1	negative	R304C	Q9Y5P3	not_in_strict_subset
DILSETFQLLK	DILSETFQLLI	CPLANE1	31887370	2	2	0	positive	I1134K	Q9H799	not_in_strict_subset
DILWRQDIDLGVSQEVFDFS	DILWRQDIDLGVSREVFDFS	NFE2L2	31043415	1	0	1	negative	R34Q	Q16236	not_in_strict_subset
DILYKACQVPGIFWVVCSWLQGQME	DILYKACQVPGICWVVCSWLQGQME	NLRP10	31164343	1	0	1	negative	C357F	Q86W26	not_in_strict_subset
DINDNVPRFGVEELELKISE	DINDNAPRFGVEELELKISE	PCDHGA2	38416845	2	0	2	negative	A130V	Q9Y5H1	not_in_strict_subset
DINTNTYTSQDLRSALAKFKEGAEM	DINTNTYTSQDLKSALAKFKEGAEM	SIL1	31164343	1	0	1	negative	K132R	Q9H173	not_in_strict_subset
DINTTTVSTPMPLPVDDSWLQVQSV	DINTTTVSTPMPPPVDDSWLQVQSV	DNM1	31164343	1	0	1	negative	P756L	Q05193	not_in_strict_subset
DIPQPTIFNGKLNGYQLKGMNWLAN	DIPQPTIFNGKLKGYQLKGMNWLAN	INO80	31164343	1	0	1	negative	K519N	Q9ULG1	not_in_strict_subset
DISEYRVEHL	DISQYRVEHL	EPS8	30556813	1	0	1	negative	Q64E	Q12929	not_in_strict_subset
DISKDFWAVLAAWLAFVIVFQNLVM	DISKDFWAVLAARLAFVIVFQNLVM	ANO1	31164343	1	0	1	negative	R890W	Q5XXA6	not_in_strict_subset
DITDCPMTPDTPNNDPRCST	DITDCPRTPDTPNNDPRCST	PKN2	31043415	1	0	1	negative	R120M	Q16513	not_in_strict_subset
DITKLIRRRPFRHIQVLEPLNLLIT	DITKLIRRRPFRQIQVLEPLNLLIT	NRK	31164343	1	0	1	negative	Q1252H	Q7Z2Y5	not_in_strict_subset
DKACSRIVGALEHIGGAALSPHAQH	DKACSRIVGALERIGGAALSPHAQH	ADGRA2	31164343	1	0	1	negative	R521H	Q96PE1	not_in_strict_subset
DKDHLYSTVCKPQSPKPAAPAAPPF	DKDHLYSTVCKPRSPKPAAPAAPPF	TGFB1I1	31164343	1	0	1	negative	R67Q	O43294	not_in_strict_subset
DKENKKWSYGFYRIHTQGQNGLEFY	DKENKKWSYGFYLIHTQGQNGLEFY	VAV3	31164343	1	0	1	negative	L471R	Q9UKW4	not_in_strict_subset
DKGRPRGIGYTIISGNTNSIFALDY	DKGRPRGIGYTIVSGNTNSIFALDY	CDH23	31164343	1	0	1	negative	V276I	Q9H251	not_in_strict_subset
DKHATLWDAVGHHPVWDKIIEDPAQ	DKHATLWDAVGHRPVWDKIIEDPAQ	EML1	31164343	1	0	1	negative	R576H	O00423	not_in_strict_subset
DKIIDSVPQLSGSLDYNVVH	DKIIDSGPQLSGSLDYNVVH	FAM91A1	31043415	1	0	1	negative	G200V	Q658Y4	not_in_strict_subset
DKIQGRTIPIDGIFFTYTRHEPIGV	DKIQGRTIPIDGNFFTYTRHEPIGV	ALDH1A1	28408606	1	1	0	positive	N150I	P00352	not_in_strict_subset
DKKGLSTSLGILTDIFVSMSKNDYE	DKKGLSTSLGILADIFVSMSKNDYE	ALPK1	28377481	1	0	1	negative	A243T	Q96QP1	not_in_strict_subset
DKKLSEEEILENTDLFLTSEATDYG	DKKLSEEEILENPDLFLTSEATDYG	RCN2	31164343	1	0	1	negative	P292T	Q14257	not_in_strict_subset
DKLKACEVSKNKDRKEQSET	DKLKACEVSKNKDGKEQSET	ARHGAP21	31043415	1	0	1	negative	G28R	Q5T5U3	not_in_strict_subset
DKLSVNHRRTHLPKLMHTVEQATLR	DKLSVNHRRTHLTKLMHTVEQATLR	ADGRL4	31164343	1	0	1	negative	T223P	Q9HBW9	not_in_strict_subset
DKLYNTLKKQFPVMALKIPAKRIFG	DKLYNTLKKQFPAMALKIPAKRIFG	SGK3	31164343	1	0	1	negative	A67V	Q96BR1	not_in_strict_subset
DKQEDATIAHNICEERMENGQSRTD	DKQEDATIAHNIREERMENGQSRTD	SAGE1	31164343	1	0	1	negative			not_in_strict_subset
DKQMLLFTHIRLSHGFSNHRKRLQA	DKQMLLFTHIRLAHGFSNHRKRLQA	HUWE1	35413272	2	0	2	negative	A264S	Q7Z6Z7	not_in_strict_subset
DKRFFIPECLKHNFKEHMAENILSP	DKRFFIPECLKHIFKEHMAENILSP	PLEKHG7	35439168	1	0	1	negative	I519N	Q6ZR37	not_in_strict_subset
DKRRKGVFGPPLRRNFIFFIDDLNM	DKRRKGVFGPPLGRNFIFFIDDLNM	DNAH1	31164343	1	0	1	negative	G2286R	Q9P2D7	not_in_strict_subset
DKTGQNSLTFNSLSPLTNLSNHSGG	DKTGQNSLTFNSFSPLTNLSNHSGG	FOXI1	31164343	1	0	1	negative	F322L	Q12951	not_in_strict_subset
DKVNKPFVCQNQVCNYSAMTKDALF	DKVNKPFVCQNQGCNYSAMTKDALF	ZNF292	31164343	1	0	1	negative	G1908V	O60281	not_in_strict_subset
DKYKYIQTLRESGERAQSLSMGTRR	DKYKYIQTLRESRERAQSLSMGTRR	AASS	31164343	1	0	1	negative	R469G	Q9UDR5	not_in_strict_subset
DLAEEMPAL	DLAEAMPAL	DNAH3	39559350	1	1	0	positive	A2763E	Q8TD57	not_in_strict_subset
DLAGGTFDV	DLGGGTFDV	HSPA8	30556813	1	0	1	negative	G201A	P11142	not_in_strict_subset
DLAGGTFDVS	DLGGGTFDVS	HSPA8	30556813	1	0	1	negative	G201A	P11142	not_in_strict_subset
DLATPRTPEEAQRGDSLVGA	DLATPRTPEEAQRVDSLVGA	CD248	31043415	1	0	1	negative	V70G	Q9HCU0	not_in_strict_subset
DLCGKAFSASSNFTAHRKIHTQERR	DLCGKAFSASSNLTAHRKIHTQERR	ZNF317	35413272	2	0	2	negative	L461F	Q96PQ6	not_in_strict_subset
DLCIRYTIMVDKCIPNISMCLKDSD	DLCIRYTIMVDKYIPNISMCLKDSD	NCAPD3	31164343	1	0	1	negative	Y979C	P42695	not_in_strict_subset
DLCPLKNRVDSSLSAPPAQEETFAPGP	DLCPLKNRVDSSLPAPPAQEETFAPGP	SLITRK1	37165196	1	0	1	negative	P272S	Q96PX8	not_in_strict_subset
DLCSQQKQEDICVGPLSDYKDVSTE	DLCSQQKQEDICMGPLSDYKDVSTE	ZNF804A	31164343	1	0	1	negative	M494V	Q7Z570	not_in_strict_subset
DLDALPLDLLLFHNPDAFSGPQACT	DLDALPLDLLLFLNPDAFSGPQACT	MSLN	31164343	1	0	1	negative	L126H	Q13421	not_in_strict_subset
DLDLGPDSSWANCLPFLLICEMESR	DLDLGPDSSWANRLPFLLICEMESR	ADAD2	31164343	1	0	1	negative	R192C	Q8NCV1	not_in_strict_subset
DLEAQIKAANKARDEVIKQL	DLEAQIEAANKARDEVIKQL	MYH10	35413271	1	0	1	negative	E1634K	P35580	not_in_strict_subset
DLFGDGTTEDGSTANGRLWRTVIIG	DLFGDGTTEDGSAANGRLWRTVIIG	ATCAY	31164343	1	0	1	negative	A148T	Q86WG3	not_in_strict_subset
DLFMMPRIVDVTSLA	DLFMMPRIVNVTSLA	MGA	33479501	1	1	0	positive	N2653D	Q8IWI9	not_in_strict_subset
DLGALAGYFNLVWGPPTLEYG	DLGALAGYFNLVRGPPTLEYG	MAP3K8	31164343	1	0	1	negative	R459W	P41279	not_in_strict_subset
DLGRNVPNSRHKSLHTVKTK	DLGRNVPNSRHKSLRTVKTK	BRCA2	38416845	2	1	1	positive	R118H	P51587	not_in_strict_subset
DLINQRTFIMDANQTYLVSE	DLINQLTFIMDANQTYLVSE	FAF2	38416845	2	1	1	positive	L262R	Q96CS3	not_in_strict_subset
DLIVGAYGANQVVVYRAQPVVKASV	DLIVGAYGANQVAVYRAQPVVKASV	ITGA2B	31164343	1	0	1	negative	A477V	P08514	not_in_strict_subset
DLKNQMMLLQGGEALPFSHL	DLKNQMVLLQGGEALPFSHL	AIFM2	31043415	1	0	1	negative	V92M	Q9BRQ8	not_in_strict_subset
DLKNVKSKIGSTVNLKHQPGGGKVQ	DLKNVKSKIGSTENLKHQPGGGKVQ	MAPT	31164343	1	0	1	negative	E581V	P10636	not_in_strict_subset
DLLELHCEALRGYPLILYRFFHEDV	DLLELHCEALRGSPLILYRFFHEDV	FCRL5	31164343	1	0	1	negative	S779Y	Q96RD9	not_in_strict_subset
DLLLRTAQL	DLLPRTAQL	CBLC	33038342	1	0	1	negative	P49L	Q9ULV8	not_in_strict_subset
DLLNDLEKLRKQDAHLRKEKYSTDA	DLLNDLEKLRKQEAHLRKEKYSTDA	CNTLN	31164343	1	0	1	negative	E268D	Q9NXG0	not_in_strict_subset
DLNDPIILSSDDGDDNDRTNRRESI	DLNDPIILSSDDDDDNDRTNRRESI	SENP6	35413272	1	0	1	negative	D339G	Q9GZR1	not_in_strict_subset
DLNEKTTENNEQQEEIIRLKQEKSC	DLNEKTTENNEQREEIIRLKQEKSC	CCDC62	31164343	1	0	1	negative	R237Q	Q6P9F0	not_in_strict_subset
DLNSWPVAPRPLLSV	DLDSWPVAPRPLLSV	TBX10	33479501	1	0	1	negative	D256N	O75333	not_in_strict_subset
DLPAAGGPPSGAMLFYNPAQLAQA	DLPAAGGPPSGAMPFYNPAQLAQA	SEC16A	38782542	1	0	1	negative	P2326L	O15027	not_in_strict_subset
DLPASAGHPRAGGGGQPSQT	DLPASAGHPRAGGGAQPSQT	UVSSA	38416845	2	0	2	negative	A270G	Q2YD98	not_in_strict_subset
DLQDVQRYLKKARILNGKLDLAADK	DLQDVQRYLKKAQILNGKLDLAADK	DNAH7	31164343	1	0	1	negative	Q723R	Q8WXX0	not_in_strict_subset
DLQGLPLVEMPRTNSRDGAELDPEA	DLQGLPLVEMPRKNSRDGAELDPEA	FNDC9	31164343	1	0	1	negative	K186T	Q8TBE3	not_in_strict_subset
DLQQVIASVLRNWSWRADVNSKKTL	DLQQVIASVLRNLSWRADVNSKKTL	APC	37731488	1	0	1	negative	L551W	P25054	not_in_strict_subset
DLQSTPSTEFNPVIYGNDVDSVDVA	DLQSTPSTEFNPLIYGNDVDSVDVA	MADD	31164343	1	0	1	negative	L476V	Q8WXG6	not_in_strict_subset
DLRAEEDQGECSWKCYYIFIVETIC	DLRAEEDQGECSRKCYYIFIVETIC	KCNG4	26901407	2	0	2	negative	R257W	Q8TDN1	not_in_strict_subset
DLRALRALHLDGNQLTSLGEGQLRGLV	DLRALRALHLDGNRLTSLGEGQLRGLV	LRFN3	33689574	1	1	0	positive	R118Q	Q9BTN0	not_in_strict_subset
DLRDGGIPF	DLRDGGVPF	VASH1	39559350	1	1	0	positive	V58I	Q7L8A9	not_in_strict_subset
DLRHRVTVVEAQRKALIEQKVELEA	DLRHRVTVVEAQGKALIEQKVELEA	RILPL1	31164343	1	0	1	negative	G219R	Q5EBL4	not_in_strict_subset
DLRNSSHEEAITTLRQTPQKVRLVV	DLRNSSHEEAITALRQTPQKVRLVV	PATJ	31164343	1	0	1	negative	A1504T	Q8NI35	not_in_strict_subset
DLRTSQSVR	DLRTSQSVL	GLDN	35970920	1	1	0	positive	L517R	Q6ZMI3	not_in_strict_subset
DLSDTRTRYLGSRLVKLFRVRMQGQEA	DLSDTRTRYLGSRPVKLFRVRMQGQEA	SF3B3	37165196	1	0	1	negative	P698L	Q15393	not_in_strict_subset
DLSEELDNYQKMWRSSTASRCIHDH	DLSEELDNYQKMRRSSTASRCIHDH	NETO2	31164343	1	0	1	negative	R426W	Q8NC67	not_in_strict_subset
DLSIRELVHRILLVAASYSAVTRFI	DLSIRELVHRILPVAASYSAVTRFI	TUBGCP2	26516200;31164343	3	3	0	positive	P265L	Q9BSJ2	positive_in_strict_subset
DLSQQIRVLLMEPEEARGNHVIRDE	DLSQQIRVLLMELEEARGNHVIRDE	TPR	31164343	1	0	1	negative	L507P	P12270	not_in_strict_subset
DLSRVPGISKDLKEVVLSAENDEFY	DLSRVPGISKDLREVVLSAENDEFY	VPS45	31164343	1	0	1	negative	R260K	Q9NRW7	not_in_strict_subset
DLSVHRETTWKTWLRRNSYGNCFLV	DLSVHRETTWKTRLRRNSYGNCFLV	OLFML2A	31164343	1	0	1	negative	R569W	Q68BL7	not_in_strict_subset
DLSYTWNIPV	DLGYTWNIPV	ENPEP	27198675	1	0	1	negative	G576S	Q07075	not_in_strict_subset
DLTALAQIMTIRRSRETIQAAKTFG	DLTALAQIMTIRGSRETIQAAKTFG	CDC7	31164343	1	0	1	negative	G432R	O00311	not_in_strict_subset
DLTDEESLLSSWYFPRRKLLMPLLG	DLTDEESLLSSWDFPRRKLLMPLLG	MAGEB2	31164343	1	0	1	negative	D197Y	O15479	not_in_strict_subset
DLTGQKKGWKLRYYGDPMPCPKEDTPN	DLTGQKKGWKLRYHGDPMPCPKEDTPN	C1S	35413271	1	0	1	negative	H288Y	P09871	not_in_strict_subset
DLTKAIQLQPSAWLYRHRGTLYFIS	DLTKAIQLQPSARLYRHRGTLYFIS	TTC13	31164343	1	0	1	negative	R250W	Q8NBP0	not_in_strict_subset
DLTKELNRSQGISFLEYKHFVTRTF	DLTKELNRSQGIPFLEYKHFVTRTF	PLXND1	26901407	1	0	1	negative	P1347S	Q9Y4D7	not_in_strict_subset
DLTSGTEPFCGRLSLRQPRHLVLTP	DLTSGTEPFCGRFSLRQPRHLVLTP	PKHD1	31164343	1	0	1	negative	F586L	P08F94	not_in_strict_subset
DLVALVRGKLSRVQRAVLSALIVIE	DLVALVRGKLSRMQRAVLSALIVIE	DNAH1	26901407	1	0	1	negative	M1484V	Q9P2D7	not_in_strict_subset
DLVFTTEFLQRCLANTVLGQQIYFP	DLVFTTEFLQRCRANTVLGQQIYFP	CHSY1	31164343	1	0	1	negative	R645L	Q86X52	not_in_strict_subset
DLVPFALLRLLHCLLSK	DLVPFALLHLLHCLLSK	ATR	34244308	2	0	2	negative	H891R	Q13535	not_in_strict_subset
DLVSWNQTLAVSPFSPSHVLEAQLN	DLVSWNQTLAVSLFSPSHVLEAQLN	DCSTAMP	31164343	1	0	1	negative	L175P	Q9H295	not_in_strict_subset
DLVTKATEEDKARNYEEALRLYQHA	DLVTKATEEDKAKNYEEALRLYQHA	VPS4A	31164343	1	0	1	negative	K23R	Q9UN37	not_in_strict_subset
DLVVCDAAPDVTGLHDVDEY	DLVVCDGAPDVTGLHDVDEY	FTSJ1	31043415	1	1	0	positive	G117A	Q9UET6	not_in_strict_subset
DLYHLIKKAVAVQKHLERNRKDKDA	DLYHLIKKAVAVRKHLERNRKDKDA	RPS13	38039963	1	1	0	positive	R99Q	P62277	not_in_strict_subset
DMCVKFLCPSTRHHRCRNNRICLQS	DMCVKFLCPSTRPHRCRNNRICLQS	LRP1B	31164343	1	0	1	negative	P3720H	Q9NZR2	not_in_strict_subset
DMEKILLDAQHESGWSSSKS	DMEKILLDAQHESGRSSSKS	BNIP3	38416845	2	0	2	negative	R56W	Q12983	not_in_strict_subset
DMGGQLGGLAGTAIVNITLTDVNDN	DMGGQLGGLAGTTIVNITLTDVNDN	CDH12	31164343	1	0	1	negative	T253A	P55289	not_in_strict_subset
DMGYNGNKTPRSHVFKPLELLWHSL	DMGYNGNKTPRSQVFKPLELLWHSL	HACE1	31164343	1	0	1	negative	Q355H	Q8IYU2	not_in_strict_subset
DMHYELSGDSDLELLGDCRNPRLDL	DMHYELSGDSDLDLLGDCRNPRLDL	TASOR2	31164343	1	1	0	positive	D1833E	Q5VWN6	not_in_strict_subset
DMIMTQLTNAGDDVVVFYND	DMIMTELTNAGDDVVVFYND	ITPR3	38416845	2	1	1	positive	E1324Q	Q14573	not_in_strict_subset
DMKARQKAL	DMKARQEAL	FAM50B	33479501	1	0	1	negative	E78K	Q9Y247	not_in_strict_subset
DMKARQKALV	DMKARQEALV	FAM50B	33479501	1	1	0	positive	E78K	Q9Y247	not_in_strict_subset
DMKARQKALVRERER	DMKARQEALVRERER	FAM50B	33479501	1	0	1	negative	E78K	Q9Y247	not_in_strict_subset
DMKTALALYEFPSMGLLSALDHGII	DMKTALALYEFPPMGLLSALDHGII	NA	26901407	1	0	1	negative			not_in_strict_subset
DMLVVHEKRELYSKRQSQMLGTKFR	DMLVVHEKRELYRKRQSQMLGTKFR	MAP10	31164343	1	0	1	negative	R525S	Q9P2G4	not_in_strict_subset
DMLVWRWTKL	DMLVWRWTKP	LEMD2	33038342	1	0	1	negative	P495L	Q8NC56	not_in_strict_subset
DMNDHAPHILYPPSTNSSAAFEMVP	DMNDHAPHILYPTSTNSSAAFEMVP	PCDHAC2	31164343	1	0	1	negative	T583P	Q9Y5I4	not_in_strict_subset
DMQDSKEETPLFLATREGSY	DMQDSKEETPLFLAAREGSY	NOTCH3	38416845	2	0	2	negative	A1980T	Q9UM47	not_in_strict_subset
DMSLNRRLYAWLHGFDNNGAIIGPR	DMSLNRRLYAWLLGFDNNGAIIGPR	DOP1A	31164343	1	0	1	negative	L293H	Q5JWR5	not_in_strict_subset
DMSLNRRLYAWLHGPRSTRHSNPEE	DMSLNRRLYAWLLGPRSTRHSNPEE	DOP1A	31164343	1	0	1	negative	L293H	Q5TA12	not_in_strict_subset
DMTDFVFQAAVPSTFQLQLLSPSSS	DMTDFVFQAAVPKTFQLQLLSPSSS	AP1G1	31164343	1	0	1	negative	K756S	O43747	not_in_strict_subset
DMVKMFPLLVEKVRQMDKLPAIFFL	DMVKMFPLLVEKLRQMDKLPAIFFL	DDX60L	31164343	1	0	1	negative	L1101V	Q5H9U9	not_in_strict_subset
DMVPFVLPNVLLITEECTKEEYVKLIL	DMVPFVLPNVLLIAEECTKEEYVKLIL	SCYL2	37165196	1	0	1	negative	A397T	Q6P3W7	not_in_strict_subset
DMWSIEVICY	DMWSIGVICY	MYLK	27198675	1	0	1	negative	G1648E	Q15746	not_in_strict_subset
DMYGTGQQSLYS	DMYGTGQESLYS	CDH7	29731959	5	2	3	positive	E781Q	Q9ULB5	positive_in_strict_subset
DNARLAADDFRTTYEHELALRQTVE	DNARLAADDFRTKYEHELALRQTVE	KRT16	31164343	1	0	1	negative	K205T	P08779	not_in_strict_subset
DNDQGKYCCINTEKPLTEKDNNVEG	DNDQGKYCCINTAKPLTEKDNNVEG	NRXN1	31164343	1	0	1	negative	A95E	A0A0D9SG96	not_in_strict_subset
DNDTIPDNDPGTFSQDALLRISIPF	DNDTIPDNDPGTLSQDALLRISIPF	SLC22A25	31164343	1	0	1	negative	L67F	Q6T423	not_in_strict_subset
DNEETFLKKYLYKIARRHPYFYAPE	DNEETFLKKYLYEIARRHPYFYAPE	ALB	26901407	1	0	1	negative	E165K	P02768	not_in_strict_subset
DNFDNISLAQQLDKHQLMEFRCIAA	DNFDNISLAQQLEKHQLMEFRCIAA	CLTCL1	31164343	1	0	1	negative	E1500D	P53675	not_in_strict_subset
DNFKTRTRSTVSIRRGQGMVLLCGP	DNFKTRTRSTVSVRRGQGMVLLCGP	CNTN4	31164343	1	0	1	negative	V134I	Q8IWV2	not_in_strict_subset
DNHCEQLGVKIRKLK	DNHCEQLRVKIRKLK	ANKRD36B	29731959	5	2	3	positive	R832G	Q8N2N9	positive_in_strict_subset
DNKDKKVNYSEFVSLLGDITIDHHK	DNKDKKVNYSEFLSLLGDITIDHHK	S100A7L2	31164343	1	0	1	negative	L76V	Q5SY68	not_in_strict_subset
DNNYGDSVSPMSWIGSVDIL	DNNYGDGVSPMSWIGSVDIL	TGM2	31043415	1	0	1	negative	G248S	P21980	not_in_strict_subset
DNPWVINLHEVYDTASEMILVLEYA	DNPWVINLHEVYETASEMILVLEYA	STK17A	29867227	1	0	1	negative	E129D	Q9UEE5	not_in_strict_subset
DNQVSKVHLEGFDDEDVISRQDHEQ	DNQVSKVHLEGFNDEDVISRQDHEQ	SSX2IP	31164343	1	0	1	negative	N369D	Q9Y2D8	not_in_strict_subset
DNRPSVPVQFQYFLLTYPPS	DNRPSVPVQFQYFLPTYPPS	SAP130	38416845	2	0	2	negative	P490L	Q9H0E3	not_in_strict_subset
DNTAEWDHLKISISMCLSLGLVGLSFC	DNTAEWDHLKISIPMCLSLGLVGLSFC	GANAB	35413271	1	0	1	negative	P631S	Q14697	not_in_strict_subset
DPAILYNDRSVLDNHHLSAAYRLLQ	DPAILYNDRSVLENHHLSAAYRLLQ	PDE1C	31164343	1	0	1	negative	E298D	Q14123	not_in_strict_subset
DPAKLITEIENMSHRIIEIHQEMFN	DPAKLITEIENMRHRIIEIHQEMFN	PRPF39	31164343	1	0	1	negative	R310S	Q86UA1	not_in_strict_subset
DPANLNLLRPHLELLANIDP	DPANLNRLRPHLELLANIDP	RC3H1	31043415	1	0	1	negative	R352L	Q5TC82	not_in_strict_subset
DPCLSKKPLEEKPPQPYSAR	DPCLSKKPLEEKPSQPYSAR	FAT1	31043415	1	0	1	negative	S4353P	Q14517	not_in_strict_subset
DPCSLPLGEGSCTAY	DPCSLPLDEGSCTAY	COL7A1	29731959	1	1	0	positive	D2881G	Q02388	not_in_strict_subset
DPDCVDRLLQCTQQAVPLFSKNVHS	DPDCVDRLLQCTRQAVPLFSKNVHS	API5	26516200	2	2	0	positive	R243Q	Q9BZZ5	not_in_strict_subset
DPDCVDRLLQCTQQAVPLFSVLKLL	DPDCVDRLLQCTRQAVPLFSVLKLL	API5	31164343	1	1	0	positive	R93Q	H0YER7	not_in_strict_subset
DPDKDVQGWGENYRGVSFTFGADVV	DPDKDVQGWGENDRGVSFTFGADVV	PPP1CB	31164343	1	0	1	negative	D219Y	P62140	not_in_strict_subset
DPEDITDCPRTPYTPNNDPRCSTSN	DPEDITDCPRTPDTPNNDPRCSTSN	PKN2	31164343	1	0	1	negative	D123Y	Q16513	not_in_strict_subset
DPEENTKSFGRYSSLMENNNMRIQD	DPEENTKSFGRYPSLMENNNMRIQD	PPP1R36	31164343	1	0	1	negative	P393S	Q96LQ0	not_in_strict_subset
DPEEVLVTV	DPEEVSVTV	CLTC	30556813	1	0	1	negative	S989L	Q00610	not_in_strict_subset
DPEGETAESTEDSPLDFHRVLHNSL	DPEGETAESTEDAPLDFHRVLHNSL	ALPK1	31164343	1	0	1	negative	A798S	Q96QP1	not_in_strict_subset
DPEHWVWARDRAHLS	DPEHWVWARDRARLS	SPDYE1	31164343	1	0	1	negative	R334H	Q8NFV5	not_in_strict_subset
DPEMLIDLMYRISKGYQTSPDLRLT	DPEMLIDLMYRIAKGYQTSPDLRLT	DOCK7	31164343	1	0	1	negative	A1677S	Q96N67	not_in_strict_subset
DPESDTLTL	DPESETLTL	THRB	27198675	1	0	1	negative	E326D	P10828	not_in_strict_subset
DPFAYPGAGGLYMRGSVRSLSTYSA	DPFAYPGAGGLYKRGSVRSLSTYSA	SRCIN1	31164343	1	0	1	negative	K428M	Q9C0H9	not_in_strict_subset
DPFIFPECPHVYVCGNTPSFGSKII	DPFIFPECPHVYFCGNTPSFGSKII	POLD2	31164343	1	0	1	negative	F403V	P49005	not_in_strict_subset
DPFLTAFQLSWEIQELSKVENEFKS	DPFLTAFQLSWELQELSKVENEFKS	TRPC4	31164343	1	0	1	negative	L227I	Q9UBN4	not_in_strict_subset
DPGHWSRSAV	DPGHWSRSPV	CPSF4	31888734	1	0	1	negative	P155A	H7C016	not_in_strict_subset
DPGVKITNEIFPIWTYSYLVLLLPV	DPGVKITNEIFPVWTYSYLVLLLPV	SLC19A3	34266885	2	0	2	negative			not_in_strict_subset
DPHAGLSQLGKRLPQFDDDA	DPHAGLPQLGKRLPQFDDDA	ZNHIT1	35413271	1	0	1	negative	P49S	O43257	not_in_strict_subset
DPHLPLASLVSIKTDNGHLFALRSL	DPHLPLASLVSINTDNGHLFALRSL	PCDHB8	31164343	1	0	1	negative	N508K	Q9UN66	not_in_strict_subset
DPHTNKWTLCAQMSNRRGGV	DPHTNKWTLCAQMSKRRGGV	KLHL5	38416845	2	1	1	positive	K643N	Q96PQ7	not_in_strict_subset
DPILPELTRLL	DPIPPELTRLL	MYO19	27198675	1	0	1	negative	P552L	Q96H55	not_in_strict_subset
DPIWDLYCWREAVTTWGLSTYSHGK	DPIWDLYCWREAATTWGLSTYSHGK	SPATA31E1	34266885	2	0	2	negative	A313V	Q6ZUB1	not_in_strict_subset
DPKITRFGMSSCSQVPMEERISNLR	DPKITRFGMSSCPQVPMEERISNLR	CIMAP1C	31164343	1	0	1	negative	P103S	Q8IXM7	not_in_strict_subset
DPKLPYHDFILENAASPKCIMKEKK	DPKLPYHDFILEDAASPKCIMKEKK	TGFBR2	31164343	1	0	1	negative	D115N	P37173	not_in_strict_subset
DPKYLREFQLTLHPGFWKLPHAWIH	DPKYLREFQLTLQPGFWKLPHAWIH	C16orf89	31164343	1	0	1	negative	Q126H	Q6UX73	not_in_strict_subset
DPLIAKADAQESHL	DPLIAKADAQESRL	PLCB2	31164343	1	0	1	negative	R1184H	Q00722	not_in_strict_subset
DPLNWFVILVPHSLRQAQAS	DPLNWFGILVPHSLRQAQAS	CCDC115	31043415	1	0	1	negative	G127V	Q96NT0	not_in_strict_subset
DPLREEIVNFNCWKLVATMPLFANA	DPLREEIVNFNCRKLVATMPLFANA	HCN1	34266885	2	0	2	negative	R467W	O60741	not_in_strict_subset
DPLVSPVSPSPVQVMKRSVS	DPLVSPVSPSPVQMMKRSVS	PLEKHA3	38416845	2	0	2	negative	M205V	Q9HB20	not_in_strict_subset
DPNISNGEEEEENEPGEVGTHNDNQ	DPNISNGEEEEEKEPGEVGTHNDNQ	SPARCL1	31164343	1	0	1	negative	K206N	Q14515	not_in_strict_subset
DPPALASTNAEVT	DPPALASKNAEVT	SLC3A2	35104158;29867227	2	2	0	positive	K94T	P08195	not_in_strict_subset
DPRKTIFVGGVPLPLRAVELAMIMD	DPRKTIFVGGVPRPLRAVELAMIMD	CPEB4	31164343	1	0	1	negative	R589L	Q17RY0	not_in_strict_subset
DPRRPLNTTEGQVTLEVASDSYHKV	DPRRPLNTTEGQATLEVASDSYHKV	LCT	31164343	1	0	1	negative	A424V	P09848	not_in_strict_subset
DPRRQPSKVSSYAMLFAQALPRDAHST	DPRRQPSKVSSYATLFAQALPRDAHST	TUBGCP3	34903219	8	8	0	positive	T116M	Q96CW5	positive_in_strict_subset
DPSPRYDASNENRHGTRCAGEVAAS	DPSPRYDASNENKHGTRCAGEVAAS	PCSK6	31164343	1	0	1	negative	K245R	P29122	not_in_strict_subset
DPSQRGCFTL	DPSPRGCFTL	DVL3	27198675	2	0	2	negative	P341Q	Q92997	not_in_strict_subset
DPSVDVLKATALRLLKQFGIDGESF	DPSVDVLKATALPLLKQFGIDGESF	RCL1	35104158;38816232	2	2	0	positive	P138R	Q9Y2P8	not_in_strict_subset
DPTAQLRIMPLPAEGPSISQ	DPTAQLRIMPLPAGGPSISQ	NCOR1	35413271	1	0	1	negative	G1801E	O75376	not_in_strict_subset
DPTYFGTIL	DPTYFGPIL	KCTD17	35122353	1	0	1	negative	P80T	Q8N5Z5	not_in_strict_subset
DPVELRVLRNSGTAAEQEQARRVQA	DPVELRVLRNSGSAAEQEQARRVQA	CNNM1	31164343	1	0	1	negative	S262T	Q9NRU3	not_in_strict_subset
DPWQWTETHV	DPRQWTETHV	ETS1	31888734	1	0	1	negative	R70W	P14921	not_in_strict_subset
DPWYCNYVQICAHNGRIYHFPAYQW	DPWYCNYVQICAPNGRIYHFPAYQW	ALOX12B	31164343	1	0	1	negative	P92H	O75342	not_in_strict_subset
DPYALVRLGI	DPYALVRLGT	ESYT1	27198675	1	0	1	negative	T366I	Q9BSJ8	not_in_strict_subset
DPYEYFQVGWNISDSLIVTLSLVEL	DPYEYFQVGWNIFDSLIVTLSLVEL	SCN9A	31164343	1	0	1	negative	F811S	Q15858	not_in_strict_subset
DQADAQKALDMIISAAQHSNAAITE	DQADAQKALDMIFSAAQHSNAAITE	FGD2	31164343	1	0	1	negative	F281I	Q7Z6J4	not_in_strict_subset
DQAEARRSKTKEGRKRREERLQAKK	DQAEARRSKTKEARKRREERLQAKK	RPL19	26901407	1	0	1	negative	A169G	P84098	not_in_strict_subset
DQCSCCSLTRTEPMQ	DQCSCCSPTRTEPMQ	VWF	29731959	6	1	5	positive	P2776L	P04275	negative_in_strict_subset
DQDLAKAYLTVLVDQATPTNRLAAL	DQDLAKAYLTVLADQATPTNRLAAL	NFASC	31164343	1	0	1	negative	A611V	O94856	not_in_strict_subset
DQEETTGVVSTSLIRNGDWT	DQEETAGVVSTSLIRNGDWT	HLA-DQB2	38416845	2	2	0	positive	A171T	P05538	not_in_strict_subset
DQELADLPKTYLRHPEASSPARPSKHS	DQELADLPKTYLRRPEASSPARPSKHS	PTPRN2	37165196	1	0	1	negative	R119H	Q92932	not_in_strict_subset
DQGLCNSQLVLEAPSSIVQLDYSQK	DQGLCNSQLVLEEPSSIVQLDYSQK	TECPR2	31164343	1	0	1	negative	E171A	O15040	not_in_strict_subset
DQIFSLAWSPDGQHLATVCKDGRVRVY	DQIFSLAWSPDGQQLATVCKDGRVRVY	CORO7	34903219	2	2	0	positive	Q651H	P57737	not_in_strict_subset
DQISQQIEDSNRITIKTKEKMNNFY	DQISQQIEDSNRMTIKTKEKMNNFY	REDIC1	31164343	1	0	1	negative	M516I	Q86WS4	not_in_strict_subset
DQKGKMRRIDCLWQADKVWRLDLVM	DQKGKMRRIDCLRQADKVWRLDLVM	NFIA	26901407	1	0	1	negative	R121W	Q12857	not_in_strict_subset
DQKLSGQRAALEWGQNPLPLYLSLN	DQKLSGQRAALERGQNPLPLYLSLN	PLA2G4D	31164343	1	0	1	negative	R454W	Q86XP0	not_in_strict_subset
DQLICALCKLVGWHRDHQVAALSER	DQLICALCKLVGRHRDHQVAALSER	MID1	35413272	2	0	2	negative	R203W	O15344	not_in_strict_subset
DQNLEKVKTESERLEQHTQK	DQNLEKLKTESERLEQHTQK	USE1	35413271	1	0	1	negative	L215V	Q9NZ43	not_in_strict_subset
DQQRSVRILSGSPSSGHTGR	DQQRSVHILSGSPSSGHTGR	FDFT1	38416845	2	0	2	negative	H38R	E9PNJ2	not_in_strict_subset
DQRSMILRSRTKSQEIFHSKRRRPS	DQRSMILRSRTKTQEIFHSKRRRPS	RAI1	31164343	1	0	1	negative	T1152S	Q7Z5J4	not_in_strict_subset
DQSFGPGYAGIFYFQFWQHSEWLDV	DQSFGPGYAGIFHFQFWQHSEWLDV	CAPN9	26901407	1	0	1	negative	H132Y	O14815	not_in_strict_subset
DQSTAERYVASECSDSESEILKPDY	DQSTAERYVASESSDSESEILKPDY	FRMD7	31164343	1	0	1	negative	S650C	Q6ZUT3	not_in_strict_subset
DQWTSIASMQERQSTLGAAVLNDLL	DQWTSIASMQERRSTLGAAVLNDLL	KLHL3	31164343	1	0	1	negative	R384Q	Q9UH77	not_in_strict_subset
DRARREQERICLFSA	DRARREQERIRLFSA	DDI2	33479501	1	0	1	negative	R191C	Q5TDH0	not_in_strict_subset
DRENVVMRPNHVCGNVVVTNIAQLV	DRENVVMRPNHVRGNVVVTNIAQLV	WFIKKN2	31164343	1	0	1	negative	R261C	Q8TEU8	not_in_strict_subset
DRGSPALSSEALVRVLVLDA	DRGSPALSSEALVRLLVLDA	PCDHB6	38416845	2	0	2	negative	L547V	Q9Y5E3	not_in_strict_subset
DRGSSTSGSQGHRKGARTPKVPKQG	DRGSSTSGSQGHKKGARTPKVPKQG	ROBO1	31164343	1	0	1	negative	K1166R	Q9Y6N7	not_in_strict_subset
DRHPGAFTSILNVYRTGKLHMMEEM	DRHPGAFTSILNFYRTGKLHMMEEM	KCNB2	31164343	1	0	1	negative	F102V	Q92953	not_in_strict_subset
DRHSGHKAENGPSPGVLVLRASFDE	DRHSGHKAENGPGPGVLVLRASFDE	IGF1R	31164343	1	0	1	negative	G1330S	P08069	not_in_strict_subset
DRKSRKKKLLKKVALFSELSPVQPA	DRKSRKKKLLKKAALFSELSPVQPA	FAM47B	31164343	1	0	1	negative	A101V	Q8NA70	not_in_strict_subset
DRLLRAIYMPQNFYCVHVDTKSE	DRLLRAIYMPQNFYCIHVDTKSE	GCNT1	34484187	1	1	0	positive	I152V	Q02742	not_in_strict_subset
DRLWRPSKVLSLKDLCCRAVVSCTP	DRLWRPSKVLSLQDLCCRAVVSCTP	RAB40B	31164343	1	0	1	negative	Q193K	Q12829	not_in_strict_subset
DRMPGKTDPETAGPN	DRMPGKTEPETAGPN	RASAL3	29731959	1	1	0	positive	E189D	Q86YV0	not_in_strict_subset
DRNTFRHSM	DRNTFRHSV	TP53	31888734	1	0	1	negative	V216M	P04637	not_in_strict_subset
DRNTFRHSVVVPCEPPEVGSDCTTI	DRNTFRHSVVVPYEPPEVGSDCTTI	TP53	29853601;31164343;35104158;38816232	7	7	0	positive	Y220C	P04637	positive_in_strict_subset
DRNTFRHSVVVPCEPPEVWFATGVS	DRNTFRHSVVVPYEPPEVWFATGVS	TP53	31164343	2	2	0	positive			not_in_strict_subset
DRNWYVQPSCATAGDGLYEGLTWLT	DRNWYVQPSCATSGDGLYEGLTWLT	ARF6	35104158	1	1	0	positive	S158A	P62330	not_in_strict_subset
DRPGAVAHTCNPSTLGGRGGQITRG	DRPGAVAHTCNPRTLGGRGGQITRG	PFKM	34266885	2	0	2	negative	R148S	F8VTT5	not_in_strict_subset
DRPRPLPTEPAVWPKEPGTKRKGLG	DRPRPLPTEPAVRPKEPGTKRKGLG	ZSWIM8	31164343	1	0	1	negative	R541W	A7E2V4	not_in_strict_subset
DRRADFWCDVVIVDLHPVGWCTQNN	DRRADFWCDVVIADLHPVGWCTQNN	SFMBT2	31164343	1	0	1	negative	A126V	Q5VUG0	not_in_strict_subset
DRRATQGELKRDYPCLQAPELDEHL	DRRATQGELKRDHPCLQAPELDEHL	USP17L24	31164343	1	0	1	negative	H412Y	C9J2P7	not_in_strict_subset
DRRECDFREDDSLHAYHRATNADYR	DRRECDFREDDSVHAYHRATNADYR	ENDOG	31164343	1	1	0	positive	V121L	Q14249	not_in_strict_subset
DRRLRSLTAQIVFLDVNDHNPTFIS	DRRLRSLTAQIVILDVNDHNPTFIS	DCHS2	31164343	1	0	1	negative	I1610F	Q6V1P9	not_in_strict_subset
DRRTEKENLRKKGEPHHELP	DRRTEEENLRKKGEPHHELP	TP53	38416845	2	0	2	negative	E286K	P04637	not_in_strict_subset
DRSFSQKSNLITHPKSHIRD	DRSFSQKSNLITHRKSHIRD	REPIN1	31043415	1	0	1	negative	R534P	Q9BWE0	not_in_strict_subset
DRSSSTEPPPPVCQEPSPKPNNKTP	DRSSSTEPPPPVRQEPSPKPNNKTP	CPSF7	31164343	1	0	1	negative	R56C	Q8N684	not_in_strict_subset
DRSVLAKKLKFVTLV	DRSVLAKELKFVTLV	ACP3	33479501	1	1	0	positive	E34K	P15309	not_in_strict_subset
DRTPFTLNLRIWVIYIFEGERVLTA	DRTPFTLNLRIWDIYIFEGERVLTA	USP6NL	31164343	1	0	1	negative	D286V	Q92738	not_in_strict_subset
DRTPLPVDPRVNIMPSGGLYIQNVVQG	DRTPLPVDPRVNITPSGGLYIQNVVQG	PXDN	37165196	1	0	1	negative	T392M	Q92626	not_in_strict_subset
DRTQKALFLELVSAYNHLLEKAELL	DRTQKALFLELVPAYNHLLEKAELL	ATG16L2	31164343	1	0	1	negative	P38S	Q8NAA4	not_in_strict_subset
DRTTSPEEVHAQLYIAIDWEPEMKK	DRTTSPEEVHAQPYIAIDWEPEMKK	USP11	31164343	1	0	1	negative	P741L	P51784	not_in_strict_subset
DRYLTYLNARSSQDFEYYKQFCVPG	DRYLTYLNARSSRDFEYYKQFCVPG	SLC44A2	31164343	1	0	1	negative	R130Q	Q8IWA5	not_in_strict_subset
DRYRNPKGSACSWIWQSPRFIARKR	DRYRNPKGSACSRIWQSPRFIARKR	CD79B	31164343	1	0	1	negative	R45W	P40259	not_in_strict_subset
DSADGSTVATA	DSADGSTVGTA	EVI2B	31857430	4	4	0	positive	G327A	P34910	positive_in_strict_subset
DSAKQVVIKEGDMLHLTSDA	DSAKQVVIKEGDMLRLTSDA	CEMIP2	38416845	2	0	2	negative	R142H	Q9UHN6	not_in_strict_subset
DSCCCPQALYEAEKAAKAGYPPSVS	DSCCCPQALYEAGKAAKAGYPPSVS	ILDR2	26901407	1	0	1	negative	G239E	Q71H61	not_in_strict_subset
DSDAIERMYCAPGVGAITEETEACD	DSDAIERMYCAPEVGAITEETEACD	RPS6KC1	31164343	1	0	1	negative	E971G	Q96S38	not_in_strict_subset
DSDDDEIGIEFICKSEIHGAPVLFQ	DSDDDEIGIEFIRKSEIHGAPVLFQ	ZKSCAN2	31164343	1	0	1	negative	R481C	Q63HK3	not_in_strict_subset
DSDDESFCGFSENEIQDGMRLQSVR	DSDDESFCGFSESEIQDGMRLQSVR	CDCA7	31164343	1	0	1	negative	S121N	A0A8Q3WKV4	not_in_strict_subset
DSDSKADSDGAKSEPVAMARSASSS	DSDSKADSDGAKPEPVAMARSASSS	HDGFL2	31164343	1	0	1	negative	P245S	Q7Z4V5	not_in_strict_subset
DSEFERALQKLQMTRSIWTIDLAYL	DSEFERALQKLQLTRSIWTIDLAYL	GUCD1	31164343	1	0	1	negative	L62M	Q96NT3	not_in_strict_subset
DSEPEAELEREATKSAKKPQSSSTE	DSEPEAELEREAKKSAKKPQSSSTE	HDGFL2	31164343	1	0	1	negative	K410T	Q7Z4V5	not_in_strict_subset
DSEPERDELLVPVAAGPYATVQRRV	DSEPERDELLVPAAAGPYATVQRRV	CASKIN1	31164343	1	0	1	negative	A902V	Q8WXD9	not_in_strict_subset
DSEPLCLSY	DSEPLCLSD	LMTK2	31511069	1	0	1	negative	D703Y	Q8IWU2	not_in_strict_subset
DSERKMDPAEEDKNVYTEKHSDSLF	DSERKMDPAEEDTNVYTEKHSDSLF	SDC2	31164343	1	0	1	negative	T128K	P34741	not_in_strict_subset
DSFAGKGHTK	DSFAGKGHTN	WDR1	32753545	1	1	0	positive	N366K	O75083	not_in_strict_subset
DSFPDGDYDANLDAAAPCHSCNLLD	DSFPDGDYDANLEAAAPCHSCNLLD	ACKR1	31164343	1	0	1	negative			not_in_strict_subset
DSIDRICARF	DSIDGICARF	DCUN1D3	30744692	1	0	1	negative	G161R	Q8IWE4	not_in_strict_subset
DSILRLAKADGIISKNF	DSILRLAKADGIVSKNF	RPS21	31164343	1	0	1	negative	V79I	P63220	not_in_strict_subset
DSIVKIQSWFRMPTARKSYLSRLQY	DSIVKIQSWFRMATARKSYLSRLQY	IQGAP2	31164343	1	0	1	negative	A734P	Q13576	not_in_strict_subset
DSKDCFGLYGEPFEGTTGQAESSCH	DSKDCFGLYGEPSEGTTGQAESSCH	NCOA2	26901407	1	0	1	negative	S593F	Q15596	not_in_strict_subset
DSKLGVIPNVEGQVMDVPGLYCSGW	DSKLGVIPNVEGRVMDVPGLYCSGW	FDXR	31164343	1	0	1	negative	R386Q	P22570	not_in_strict_subset
DSLFSPGAANLFSTY	DSLSSPGAANLFSTY	ZFYVE26	33479501	1	0	1	negative	S544F	Q68DK2	not_in_strict_subset
DSLIGGNASAEGREGEGTESTVITG	DSLIGGNASAEGPEGEGTESTVITG	TPT1	31164343	1	0	1	negative	P57R	P13693	not_in_strict_subset
DSLLLAVYTGPGLVKDVFSTTNRMT	DSLLLAVYTGPGPVKDVFSTTNRMT	TMPRSS15	31164343	1	0	1	negative	P601L	P98073	not_in_strict_subset
DSLLNLSSTLQAYRALMVVGILLGV	DSLLNLSSTLQATRALMVVGILLGV	CLDN1	26901407	1	0	1	negative	T80Y	O95832	not_in_strict_subset
DSLQYRYTSEKLHEFFKWAGDLGAD	DSLQYRYTSEKLREFFKWAGDLGAD	FAM47A	31164343	1	0	1	negative	R609H	Q5JRC9	not_in_strict_subset
DSLTIGDMKKPAPTDVFWSSLSAET	DSLTIGDMKKPATTDVFWSSLSAET	KIAA1549L	31164343	1	0	1	negative	T395P	Q6ZVL6	not_in_strict_subset
DSLTQKLQEVEIQNKDLEGQLSDLE	DSLTQKLQEVEIRNKDLEGQLSDLE	HOMER1	31164343	1	0	1	negative	R297Q	Q86YM7	not_in_strict_subset
DSLVGLSDELGKRDTFAESLIRRMA	DSLVGLSDELGKLDTFAESLIRRMA	ATP6V1C2	31164343	1	0	1	negative	L60R	Q8NEY4	not_in_strict_subset
[truncated: 14,605 more rows]
