# Supplementary material for: A meta-analysis of experimentally validated neo-epitopes: patterns, biases, and opportunities
Source: Cancer Immunol Immunother. 2025 Nov 6;74(12):362. doi: 10.1007/s00262-025-04209-7 (PMC12592574; doi:10.1007/s00262-025-04209-7)
Supplement: Supplementary file 8 — Supplementary file8 (XLSX 14 KB) [file 262_2025_4209_MOESM8_ESM.xlsx]

## Sheet: selected_epitopes_summary
EPITOPE_KEY	Peptide	Gene	n_assays	n_pos	n_neg	n_assay_types	n_cancer_types	n_hla	n_pmids	assay_types	cancer_types	effector_cells
GEYISCVAWI|CDC20	GEYISCVAWI	CDC20	3	2	1	2	1	1	1	biological activity; ELISPOT	ovarian cancer	T cell CD8+
IEILRNLYHEIIV|JAK1	IEILRNLYHEIIV	JAK1	4	2	2	2	1	2	1	ELISPOT; ICS	ovarian cancer	T cell CD4+
RQLEVPWPYI|PTPRS	RQLEVPWPYI	PTPRS	6	5	1	2	1	1	1	ELISPOT; in vivo assay	breast cancer	T cell CD8+
GNPKKRMRYFDPMRNEYFFDRNRPS|KCNA1	GNPKKRMRYFDPMRNEYFFDRNRPS	KCNA1	2	1	1	1	1	0	1	ELISPOT	skin cancer	PBMC
YFWGKTFQNSVFVAT|SCD	YFWGKTFQNSVFVAT	SCD	3	3	0	2	1	1	1	biological activity; ICS	bone marrow cancer	Tumor infiltrating lymphocyte
PEDLALESNPSDYPRASTIFLSKSQ|CCNYL1	PEDLALESNPSDYPRASTIFLSKSQ	CCNYL1	2	2	0	2	1	1	1	biological activity; ELISPOT	esophageal cancer	T cell CD8+
YICTYCGKAYRFFSQFKQHIKMHPG|ZBTB21	YICTYCGKAYRFFSQFKQHIKMHPG	ZBTB21	2	0	2	2	1	1	1	biological activity; ELISPOT	skin cancer	T cell CD8+
DEDNGFWKIPHPIITKTSLPVVSTG|KIF17	DEDNGFWKIPHPIITKTSLPVVSTG	KIF17	2	0	2	1	1	2	1	ELISPOT	central nervous system cancer	T cell CD4+; T cell CD8+
YMCNSSCMGGMNQRPILTIITLEDS|TP53	YMCNSSCMGGMNQRPILTIITLEDS	TP53	9	4	5	2	2	2	2	biological activity; ELISPOT	colorectal cancer; gastrointestinal system cancer	T cell CD4+; T cell CD8+; Tumor infiltrating lymphocyte
LDYEWGTVTF|TRIM26	LDYEWGTVTF	TRIM26	7	6	1	3	2	1	2	ELISPOT; ICS; multimer/tetramer	ovarian cancer; peritoneum cancer	T cell CD8+
DYMIHIIEKW|HS6ST1	DYMIHIIEKW	HS6ST1	5	3	2	2	1	2	2	biological activity; ELISPOT	ovarian cancer	T cell CD8+
LRTLMDALRKDKTIFPNDENVKFLS|ABHD12B	LRTLMDALRKDKTIFPNDENVKFLS	ABHD12B	2	1	1	1	1	0	2	ELISPOT	colorectal cancer	Tumor infiltrating lymphocyte
MQTSEHEGSGPELSPSVM|ZFYVE27	MQTSEHEGSGPELSPSVM	ZFYVE27	3	3	0	2	1	1	2	biological activity; ELISPOT	pancreatic cancer	T cell CD8+
VNRWTRRQVILCETCLIVSSVKDSL|PHLPP1	VNRWTRRQVILCETCLIVSSVKDSL	PHLPP1	3	3	0	2	1	1	2	biological activity; ELISPOT	colorectal cancer	T cell CD8+
FQANFSQTW|NOX4	FQANFSQTW	NOX4	2	0	2	2	1	1	2	biological activity; multimer/tetramer	skin cancer	T cell CD8+
HDGPFVFAEVNANYITWLWHEDESR|TGM6	HDGPFVFAEVNANYITWLWHEDESR	TGM6	3	0	3	2	1	0	2	biological activity; ELISPOT	bile duct cancer	Tumor infiltrating lymphocyte
GRKLFGTHF|TUT4	GRKLFGTHF	TUT4	11	10	1	3	1	1	3	ELISPOT; ICS; multimer/tetramer	ovarian cancer	PBMC; T cell CD8+
MTEYKLVVVGAVGVGKSALT|KRAS	MTEYKLVVVGAVGVGKSALT	KRAS	7	5	2	2	3	2	3	biological activity; ELISPOT	colorectal cancer; lung cancer; pancreatic cancer	PBMC; T cell CD4+; T cell CD8+
ILDTAGKEEY|NRAS	ILDTAGKEEY	NRAS	6	4	2	5	1	1	3	binding assay; ELISPOT; multimer/tetramer; surface plasmon resonance (SPR); x-ray crystallography	skin cancer	T cell CD8+; Tumor infiltrating lymphocyte
DRNTFRHSVVVPCEPPEVGSDCTTI|TP53	DRNTFRHSVVVPCEPPEVGSDCTTI	TP53	7	7	0	2	3	3	4	biological activity; ELISPOT	breast cancer; colorectal cancer; ovarian cancer	T cell CD4+; T cell CD8+; Tumor infiltrating lymphocyte
TLWCSPIKV|SRPX	TLWCSPIKV	SRPX	3	3	0	2	1	1	3	ELISA; multimer/tetramer	skin cancer	PBMC; Tumor infiltrating lymphocyte
HMTEVVRHC|TP53	HMTEVVRHC	TP53	24	22	2	8	1	1	5	binding assay; biological activity; ELISPOT; in vitro assay; in vivo assay; multimer/tetramer; surface plasmon resonance (SPR); x-ray crystallography	colorectal cancer	T cell CD8+; Tumor infiltrating lymphocyte
GADGVGKSAL|KRAS	GADGVGKSAL	KRAS	28	21	7	8	1	2	5	binding assay; biological activity; cytometric bead array; ELISA; ELISPOT; multimer/tetramer; surface plasmon resonance (SPR); x-ray crystallography	colorectal cancer	Jurkat-T cell; PBMC; T cell; T cell CD8+
KQWLVWLFL|HHAT	KQWLVWLFL	HHAT	19	16	3	6	1	2	5	binding assay; cytometric bead array; ELISPOT; multimer/tetramer; surface plasmon resonance (SPR); x-ray crystallography	ovarian cancer	PBMC; T cell CD8+
GADGVGKSA|KRAS	GADGVGKSA	KRAS	27	20	7	7	1	1	5	biological activity; cytometric bead array; ELISA; ELISPOT; multimer/tetramer; surface plasmon resonance (SPR); x-ray crystallography	colorectal cancer	Jurkat-T cell; PBMC; T cell; T cell CD8+
MTEYKLVVVGADGVGKSALTIQLI|KRAS	MTEYKLVVVGADGVGKSALTIQLI	KRAS	19	12	7	5	2	2	4	biological activity; ELISPOT; ICS; in vitro assay; in vivo assay	colorectal cancer; gastrointestinal system cancer	T cell; T cell CD4+; T cell CD8+
MTEYKLVVVGAVGVGKSALTIQLI|KRAS	MTEYKLVVVGAVGVGKSALTIQLI	KRAS	9	4	5	2	4	3	4	biological activity; ELISPOT	colorectal cancer; gastrointestinal system cancer; skin cancer; uterine cancer	Jurkat-T cell; PBMC; T cell; T cell CD4+; T cell CD8+; Tumor infiltrating lymphocyte
ALDPHSGHFV|CDK4	ALDPHSGHFV	CDK4	8	7	1	5	1	2	4	biological activity; ELISPOT; ICS; in vivo assay; multimer/tetramer	skin cancer	T cell CD8+
SGNLLGRNSFEVCVCACPGRDRRTE|TP53	SGNLLGRNSFEVCVCACPGRDRRTE	TP53	5	3	2	3	2	2	3	biological activity; ELISA; ELISPOT	breast cancer; colorectal cancer	T cell CD4+; Tumor infiltrating lymphocyte
KLVVVGAVGV|KRAS	KLVVVGAVGV	KRAS	4	1	3	3	3	1	3	51 chromium; ELISPOT; multimer/tetramer	gastrointestinal system cancer; lung cancer; ovarian cancer	T cell CD3+; T cell CD8+
