# Supplementary material for: A meta-analysis of experimentally validated neo-epitopes: patterns, biases, and opportunities
Source: Cancer Immunol Immunother. 2025 Nov 6;74(12):362. doi: 10.1007/s00262-025-04209-7 (PMC12592574; doi:10.1007/s00262-025-04209-7)
Supplement: Supplementary file 11 — Supplementary file11 (XLSX 8 KB) [file 262_2025_4209_MOESM11_ESM.xlsx]

## Sheet: Sheet 1
Epitope_Name	Related Object_Name	aa_mut_pos_in_pep	aa_ref	aa_mut	mut	mutpos	GENE_NAME	start	end	positive_assays	negative_assays	assays	n_pmids	pmids	label	in_strict_subset
KTYQVSYGFR	KTYQGSYGFR	5	G	V	G105V	105	TP53	101	110	1	1	2	1	34244308	positive	not_in_strict_subset
QKTYQVSYGFR	QKTYQGSYGFR	6	G	V	G105V	105	TP53	100	110	1	1	2	1	34244308	positive	not_in_strict_subset
TYQVSYGFR	TYQGSYGFR	4	G	V	G105V	105	TP53	102	110	0	2	2	1	34244308	negative	not_in_strict_subset
VPSQKTYQVSYGFRLGF	VPSQKTYQGSYGFRLGF	9	G	V	G105V	105	TP53	97	113	1	1	2	1	34244308	positive	not_in_strict_subset
YQVSYGFRL	YQGSYGFRL	3	G	V	G105V	105	TP53	103	111	1	1	2	1	34244308	positive	not_in_strict_subset
GSLHSGTAK	GFLHSGTAK	2	F	S	F113S	113	TP53	112	120	0	2	2	1	34244308	negative	not_in_strict_subset
GSYGFRLGSLHSGTAKS	GSYGFRLGFLHSGTAKS	9	F	S	F113S	113	TP53	105	121	0	2	2	1	34244308	negative	not_in_strict_subset
LGSLHSGTAK	LGFLHSGTAK	3	F	S	F113S	113	TP53	111	120	0	2	2	1	34244308	negative	not_in_strict_subset
AKSVTCTYSPALNRMFCQLAKTCPVQL	AKSVTCTYSPALNKMFCQLAKTCPVQL	14	K	R	K132R	132	TP53	119	145	0	1	1	1	37165196	negative	not_in_strict_subset
TCTYSPALNKMFFQLAKTCPVQLWV	TCTYSPALNKMFCQLAKTCPVQLWV	13	C	F	C135F	135	TP53	123	147	0	1	1	1	31164343	negative	not_in_strict_subset
TCTYSPALNKMFRQLAKTCPVQLWV	TCTYSPALNKMFCQLAKTCPVQLWV	13	C	R	C135R	135	TP53	123	147	1	0	1	1	31164343	positive	not_in_strict_subset
LNKMFYQLAKTCPVQLWVDS	LNKMFCQLAKTCPVQLWVDS	6	C	Y	C135Y	135	TP53	130	149	2	0	2	1	38416845	positive	not_in_strict_subset
MFYQLAKTCPVQLWVDSTPP	MFCQLAKTCPVQLWVDSTPP	3	C	Y	C135Y	135	TP53	133	152	2	0	2	1	38416845	positive	not_in_strict_subset
SVTCTYSPALNKMFYQLAKT	SVTCTYSPALNKMFCQLAKT	15	C	Y	C135Y	135	TP53	121	140	0	2	2	1	38416845	negative	not_in_strict_subset
VTCTYSPALNKMFYQLAKTCPVQLWVD	VTCTYSPALNKMFCQLAKTCPVQLWVD	14	C	Y	C135Y	135	TP53	122	148	0	1	1	1	37165196	negative	not_in_strict_subset
YSPALNKMFCQLVKTCPVQLWVDST	YSPALNKMFCQLAKTCPVQLWVDST	13	A	V	A138V	138	TP53	126	150	0	1	1	1	31164343	negative	not_in_strict_subset
QLWVDSTPL	QLWVDSTPP	9	P	L	P152L	152	TP53	144	152	0	2	2	1	34244308	negative	not_in_strict_subset
QLWVDSTPLPGTRVRAM	QLWVDSTPPPGTRVRAM	9	P	L	P152L	152	TP53	144	160	0	2	2	1	34244308	negative	not_in_strict_subset
STPLPGTRVR	STPPPGTRVR	4	P	L	P152L	152	TP53	149	158	1	1	2	1	34244308	positive	not_in_strict_subset
TCPVQLWVDSTPLPGTRVRAMAIYK	TCPVQLWVDSTPPPGTRVRAMAIYK	13	P	L	P152L	152	TP53	140	164	0	1	1	1	31164343	negative	not_in_strict_subset
TPLPGTRVRA	TPPPGTRVRA	3	P	L	P152L	152	TP53	150	159	1	1	2	1	34244308	positive	not_in_strict_subset
VDSTPPPGTRVRDMAIYKQSQHMTE	VDSTPPPGTRVRAMAIYKQSQHMTE	13	A	D	A159D	159	TP53	147	171	0	1	1	1	31164343	negative	not_in_strict_subset
RVRVMAIYK	RVRAMAIYK	4	A	V	A159V	159	TP53	156	164	1	1	2	1	29545564	positive	not_in_strict_subset
GTRVRAMTIYK	GTRVRAMAIYK	8	A	T	A161T	161	TP53	154	164	0	1	1	1	32793190	negative	not_in_strict_subset
RVRAMTIYK	RVRAMAIYK	6	A	T	A161T	161	TP53	156	164	0	1	1	1	32793190	negative	not_in_strict_subset
RVRAMTIYKQ	RVRAMAIYKQ	6	A	T	A161T	161	TP53	156	165	1	0	1	1	32793190	positive	not_in_strict_subset
TRVRAMTIYK	TRVRAMAIYK	7	A	T	A161T	161	TP53	155	164	0	1	1	1	32793190	negative	not_in_strict_subset
AIYKQSQHMTEVVRCCPHHE	AIYKQSQHMTEVVRRCPHHE	15	R	C	R175C	175	TP53	161	180	2	0	2	1	38416845	positive	not_in_strict_subset
TEVVRCCPHHERCSDSDGLA	TEVVRRCPHHERCSDSDGLA	6	R	C	R175C	175	TP53	170	189	0	2	2	1	38416845	negative	not_in_strict_subset
AIYKQSQHMTEVVRHCP	AIYKQSQHMTEVVRRCP	15	R	H	R175H	175	TP53	161	177	0	2	2	1	34244308	negative	not_in_strict_subset
AIYKQSQHMTEVVRHCPHHE	AIYKQSQHMTEVVRRCPHHE	15	R	H	R175H	175	TP53	161	180	0	2	2	1	38416845	negative	not_in_strict_subset
EVVRHCPHHER	EVVRRCPHHER	5	R	H	R175H	175	TP53	171	181	0	2	2	1	34244308	negative	not_in_strict_subset
HMTEVVRHC	HMTEVVRRC	8	R	H	R175H	175	TP53	168	176	22	2	24	5	32518267,30709841,35124005,30714987,38816232	positive	positive_in_strict_subset
IYKQSQHMTEVVRHCPHHERCSDSDGL	IYKQSQHMTEVVRRCPHHERCSDSDGL	14	R	H	R175H	175	TP53	162	188	0	1	1	1	37165196	negative	not_in_strict_subset
MAIYKQSQHMTEVVRHCPHHERCSDSDGLAP	MAIYKQSQHMTEVVRRCPHHERCSDSDGLAP	16	R	H	R175H	175	TP53	160	190	1	0	1	1	30524892	positive	not_in_strict_subset
QHMTEVVRHCPHHER	QHMTEVVRRCPHHER	9	R	H	R175H	175	TP53	167	181	4	3	7	1	30714987	positive	positive_in_strict_subset
TEVVRHCPHHERCSDSDGLA	TEVVRRCPHHERCSDSDGLA	6	R	H	R175H	175	TP53	170	189	0	2	2	1	38416845	negative	not_in_strict_subset
VVRHCPHHER	VVRRCPHHER	4	R	H	R175H	175	TP53	172	181	0	2	2	1	34244308	negative	not_in_strict_subset
VVRHCPHHERCSDSD	VVRRCPHHERCSDSD	4	R	H	R175H	175	TP53	172	186	4	3	7	1	30714987	positive	positive_in_strict_subset
YKQSQHMTEVVRHCPHHERCSDSDG	YKQSQHMTEVVRRCPHHERCSDSDG	13	R	H	R175H	175	TP53	163	187	3	1	4	2	31164343,30714987	positive	positive_in_strict_subset
KQSQHMTEVVRRFPHHERCSDSDGL	KQSQHMTEVVRRCPHHERCSDSDGL	13	C	F	C176F	176	TP53	164	188	0	1	1	1	31164343	negative	not_in_strict_subset
TEVVRRFPHHERCSDSDGLA	TEVVRRCPHHERCSDSDGLA	7	C	F	C176F	176	TP53	170	189	0	1	1	1	31043415	negative	not_in_strict_subset
YKQSQHMTEVVRRFPHHERC	YKQSQHMTEVVRRCPHHERC	14	C	F	C176F	176	TP53	163	182	0	1	1	1	31043415	negative	not_in_strict_subset
HMTEVVRRCPHHEPCSDSDGLAPPQHL	HMTEVVRRCPHHERCSDSDGLAPPQHL	14	R	P	R181P	181	TP53	168	194	0	1	1	1	37165196	negative	not_in_strict_subset
PHHERCSDSDGLALPQHLIRVEGNLRV	PHHERCSDSDGLAPPQHLIRVEGNLRV	14	P	L	P190L	190	TP53	177	203	0	1	1	1	37165196	negative	not_in_strict_subset
HERCSDSDGLAPLQHLIRVEGNLRV	HERCSDSDGLAPPQHLIRVEGNLRV	13	P	L	P191L	191	TP53	179	203	0	1	1	1	31164343	negative	not_in_strict_subset
ERCSDSDGLAPPQLLIRVEGNLRVEYL	ERCSDSDGLAPPQHLIRVEGNLRVEYL	14	H	L	H193L	193	TP53	180	206	0	1	1	1	37165196	negative	not_in_strict_subset
RCSDSDGLAPPQNLIRVEGNLRVEY	RCSDSDGLAPPQHLIRVEGNLRVEY	13	H	N	H193N	193	TP53	181	205	0	1	1	1	31164343	negative	not_in_strict_subset
RCSDSDGLAPPQRLIRVEGNLRVEY	RCSDSDGLAPPQHLIRVEGNLRVEY	13	H	R	H193R	193	TP53	181	205	0	1	1	1	31164343	negative	not_in_strict_subset
APPQHLTRV	APPQHLIRV	7	I	T	I195T	195	TP53	189	197	0	1	1	1	28619968	negative	not_in_strict_subset
HLIRVEGNLRVECLDDRNTFRHSVV	HLIRVEGNLRVEYLDDRNTFRHSVV	13	Y	C	Y205C	205	TP53	193	217	0	1	1	1	31164343	negative	not_in_strict_subset
RNTFRHGVVVPYEPPEVGSD	RNTFRHSVVVPYEPPEVGSD	7	S	G	S215G	215	TP53	209	228	0	1	1	1	31043415	negative	not_in_strict_subset
RVEYLDDRNTFRHGVVVPYE	RVEYLDDRNTFRHSVVVPYE	14	S	G	S215G	215	TP53	202	221	0	1	1	1	31043415	negative	not_in_strict_subset
YLDDRNTFRHI	YLDDRNTFRHS	11	S	I	S215I	215	TP53	205	215	0	1	1	1	31511069	negative	not_in_strict_subset
FRHSLVVPY	FRHSVVVPY	5	V	L	V216L	216	TP53	212	220	0	2	2	1	34244308	negative	not_in_strict_subset
RNTFRHSLVVPY	RNTFRHSVVVPY	8	V	L	V216L	216	TP53	209	220	0	1	1	1	31221207	negative	not_in_strict_subset
DDRNTFRHSM	DDRNTFRHSV	10	V	M	V216M	216	TP53	207	216	0	1	1	1	31888734	negative	not_in_strict_subset
DRNTFRHSM	DRNTFRHSV	9	V	M	V216M	216	TP53	208	216	0	1	1	1	31888734	negative	not_in_strict_subset
DRNTFRHSVVVPCEPPEVGSDCTTI	DRNTFRHSVVVPYEPPEVGSDCTTI	13	Y	C	Y220C	220	TP53	208	232	7	0	7	4	29853601,31164343,35104158,38816232	positive	positive_in_strict_subset
NTFRHSVVVPCEPPE	NTFRHSVVVPYEPPE	11	Y	C	Y220C	220	TP53	210	224	2	1	3	2	29853601,30714987	positive	not_in_strict_subset
RNTFRHSVVVPCE	RNTFRHSVVVPYE	12	Y	C	Y220C	220	TP53	209	221	4	4	8	1	30714987	positive	positive_in_strict_subset
VVPCEPPEV	VVPYEPPEV	4	Y	C	Y220C	220	TP53	217	225	4	2	6	2	35874702,30714987	positive	positive_in_strict_subset
VVVPCEPPEV	VVVPYEPPEV	5	Y	C	Y220C	220	TP53	216	225	2	2	4	1	33123756	positive	not_in_strict_subset
CTTIHYNYICNSSCMGG	CTTIHYNYMCNSSCMGG	9	M	I	M237I	237	TP53	229	245	0	2	2	1	34244308	negative	not_in_strict_subset
CTTIHYNYICNSSCMGGMNR	CTTIHYNYMCNSSCMGGMNR	9	M	I	M237I	237	TP53	229	248	2	0	2	1	38416845	positive	not_in_strict_subset
IHYNYICNSSCMGGMNRRPI	IHYNYMCNSSCMGGMNRRPI	6	M	I	M237I	237	TP53	232	251	2	0	2	1	38416845	positive	not_in_strict_subset
NYICNSSCM	NYMCNSSCM	3	M	I	M237I	237	TP53	235	243	0	2	2	1	34244308	negative	not_in_strict_subset
PEVGSDCTTIHYNYICNSSC	PEVGSDCTTIHYNYMCNSSC	15	M	I	M237I	237	TP53	223	242	1	1	2	1	38416845	positive	not_in_strict_subset
CTTIHYNYMYNSSCMGGMNR	CTTIHYNYMCNSSCMGGMNR	10	C	Y	C238Y	238	TP53	229	248	0	2	2	1	38416845	negative	not_in_strict_subset
EVGSDCTTIHYNYMYNSSCM	EVGSDCTTIHYNYMCNSSCM	15	C	Y	C238Y	238	TP53	224	243	0	2	2	1	38416845	negative	not_in_strict_subset
HYNYMYNSSCMGGMNRRPIL	HYNYMCNSSCMGGMNRRPIL	6	C	Y	C238Y	238	TP53	233	252	0	2	2	1	38416845	negative	not_in_strict_subset
VGSDCTTIHYNYMYNSSCMGGMNRRPI	VGSDCTTIHYNYMCNSSCMGGMNRRPI	14	C	Y	C238Y	238	TP53	225	251	0	1	1	1	37165196	negative	not_in_strict_subset
CTTIHYNYMCNSFCMGGMNRRPILT	CTTIHYNYMCNSSCMGGMNRRPILT	13	S	F	S241F	241	TP53	229	253	0	1	1	1	31164343	negative	not_in_strict_subset
MCNSFCMGGMNRRP	MCNSSCMGGMNRRP	5	S	F	S241F	241	TP53	237	250	0	1	1	1	31221207	negative	not_in_strict_subset
SFCMGGMNR	SSCMGGMNR	2	S	F	S241F	241	TP53	240	248	0	1	1	1	31221207	negative	not_in_strict_subset
CNSSCMCGMNRRPILTIITL	CNSSCMGGMNRRPILTIITL	7	G	C	G244C	244	TP53	238	257	0	1	1	1	31043415	negative	not_in_strict_subset
TIHYNYMCNSSCMCGMNRRP	TIHYNYMCNSSCMGGMNRRP	14	G	C	G244C	244	TP53	231	250	0	1	1	1	31043415	negative	not_in_strict_subset
MVGMNRRPI	MGGMNRRPI	2	G	V	G244V	244	TP53	243	251	1	0	1	1	34138742	positive	not_in_strict_subset
HYNYMCNSSCMGDMNRRPILTIITL	HYNYMCNSSCMGGMNRRPILTIITL	13	G	D	G245D	245	TP53	233	257	0	1	1	1	35413272	negative	not_in_strict_subset
SSCMGDMNR	SSCMGGMNR	6	G	D	G245D	245	TP53	240	248	0	1	1	1	28619968	negative	not_in_strict_subset
HYNYMCNSSCMGSMN	HYNYMCNSSCMGGMN	13	G	S	G245S	245	TP53	233	247	1	1	2	1	30714987	positive	not_in_strict_subset
HYNYMCNSSCMGSMNRRPILTIITL	HYNYMCNSSCMGGMNRRPILTIITL	13	G	S	G245S	245	TP53	233	257	3	0	3	2	30282837,29853601	positive	positive_in_strict_subset
TTIHYNYMCNSSCMGSMNRRPILTIITLEDSSGNL	TTIHYNYMCNSSCMGGMNRRPILTIITLEDSSGNL	16	G	S	G245S	245	TP53	230	264	1	0	1	1	30524892	positive	not_in_strict_subset
SSCMGGVNR	SSCMGGMNR	7	M	V	M246V	246	TP53	240	248	0	1	1	1	31511069	negative	not_in_strict_subset
MNLRPILTI	MNRRPILTI	3	R	L	R248L	248	TP53	246	254	0	2	2	1	34244308	negative	not_in_strict_subset
MNLRPILTII	MNRRPILTII	3	R	L	R248L	248	TP53	246	255	0	2	2	1	34244308	negative	not_in_strict_subset
SSCMGGMNLR	SSCMGGMNRR	9	R	L	R248L	248	TP53	240	249	0	2	2	1	34244308	negative	not_in_strict_subset
SSCMGGMNLRPILTIIT	SSCMGGMNRRPILTIIT	9	R	L	R248L	248	TP53	240	256	0	4	4	1	34244308	negative	not_in_strict_subset
TTIHYNYMCNSSCMGGMNQRPILTIITLEDSSGNL	TTIHYNYMCNSSCMGGMNRRPILTIITLEDSSGNL	19	R	Q	R248Q	248	TP53	230	264	1	0	1	1	30524892	positive	not_in_strict_subset
YMCNSSCMGGMNQRPILTIITLEDS	YMCNSSCMGGMNRRPILTIITLEDS	13	R	Q	R248Q	248	TP53	236	260	4	5	9	2	31164343,30714987	positive	positive_in_strict_subset
CMGGMNWRPI	CMGGMNRRPI	7	R	W	R248W	248	TP53	242	251	0	1	1	1	31888734	negative	not_in_strict_subset
GMNWRPILTI	GMNRRPILTI	4	R	W	R248W	248	TP53	245	254	0	1	1	1	31888734	negative	not_in_strict_subset
MGGMNWRPIL	MGGMNRRPIL	6	R	W	R248W	248	TP53	243	252	0	1	1	1	31888734	negative	not_in_strict_subset
NYMCNSSCMGGMNWRPILTIITLEDSS	NYMCNSSCMGGMNRRPILTIITLEDSS	14	R	W	R248W	248	TP53	235	261	1	0	1	1	33689574	positive	not_in_strict_subset
SCMGGMNWRPILTII	SCMGGMNRRPILTII	8	R	W	R248W	248	TP53	241	255	5	4	9	1	30714987	positive	positive_in_strict_subset
SSCMGGMNWR	SSCMGGMNRR	9	R	W	R248W	248	TP53	240	249	4	3	7	1	30714987	positive	positive_in_strict_subset
TTIHYNYMCNSSCMGGMNWRPILTIITLEDSSGNL	TTIHYNYMCNSSCMGGMNRRPILTIITLEDSSGNL	19	R	W	R248W	248	TP53	230	264	1	0	1	1	30524892	positive	not_in_strict_subset
YMCNSSCMGGMNWRPILTIITLEDS	YMCNSSCMGGMNRRPILTIITLEDS	13	R	W	R248W	248	TP53	236	260	2	1	3	2	31164343,37731488	positive	not_in_strict_subset
WPILTIITL	RPILTIITL	1	R	W	R249W	249	TP53	249	257	1	0	1	1	34138742	positive	not_in_strict_subset
CMGGMNRRPILTIFTLEDSSGNLLGRN	CMGGMNRRPILTIITLEDSSGNLLGRN	14	I	F	I255F	255	TP53	242	268	0	1	1	1	33928024	negative	not_in_strict_subset
MGGMNRRPILTITTLEDS	MGGMNRRPILTIITLEDS	13	I	T	I255T	255	TP53	243	260	0	2	2	1	34266885	negative	not_in_strict_subset
MGGMNRRPILTITTLEDSSGNLLGR	MGGMNRRPILTIITLEDSSGNLLGR	13	I	T	I255T	255	TP53	243	267	0	2	2	1	34266885	negative	not_in_strict_subset
ILTIITLEDSSGKLLGRNSFEVRVC	ILTIITLEDSSGNLLGRNSFEVRVC	13	N	K	N263K	263	TP53	251	275	0	1	1	1	31164343	negative	not_in_strict_subset
ILTIITLEDSSGNLPGRNSF	ILTIITLEDSSGNLLGRNSF	15	L	P	L265P	265	TP53	251	270	0	2	2	1	38416845	negative	not_in_strict_subset
SSGNLPGRNSFEVRVCACPG	SSGNLLGRNSFEVRVCACPG	6	L	P	L265P	265	TP53	260	279	1	1	2	1	38416845	positive	not_in_strict_subset
TIITLEDSSGNLLVRNSFEVRVCACPG	TIITLEDSSGNLLGRNSFEVRVCACPG	14	G	V	G266V	266	TP53	253	279	0	1	1	1	33928024	negative	not_in_strict_subset
GNLLGGNSFEVRVCACPGRD	GNLLGRNSFEVRVCACPGRD	6	R	G	R267G	267	TP53	262	281	2	0	2	1	38416845	positive	not_in_strict_subset
LLGGNSFEV	LLGRNSFEV	4	R	G	R267G	267	TP53	264	272	0	2	2	1	34244308	negative	not_in_strict_subset
NLLGGNSFEVR	NLLGRNSFEVR	5	R	G	R267G	267	TP53	263	273	0	2	2	1	34244308	negative	not_in_strict_subset
TIITLEDSSGNLLGGNSFEV	TIITLEDSSGNLLGRNSFEV	15	R	G	R267G	267	TP53	253	272	0	2	2	1	38416845	negative	not_in_strict_subset
TLEDSSGNLLGGNSFEVRVC	TLEDSSGNLLGRNSFEVRVC	12	R	G	R267G	267	TP53	256	275	0	2	2	1	34244308	negative	not_in_strict_subset
LLGRNSFELRVCACPGR	LLGRNSFEVRVCACPGR	9	V	L	V272L	272	TP53	264	280	0	2	2	1	34244308	negative	not_in_strict_subset
SSGNLLGRNSFEMRVCACPGRDRRT	SSGNLLGRNSFEVRVCACPGRDRRT	13	V	M	V272M	272	TP53	260	284	0	1	1	1	31164343	negative	not_in_strict_subset
EDSSGNLLGRNSFEVCVCACPGRDRRTEEENLRKK	EDSSGNLLGRNSFEVRVCACPGRDRRTEEENLRKK	16	R	C	R273C	273	TP53	258	292	1	0	1	1	30524892	positive	not_in_strict_subset
SGNLLGRNSFEVCVCACPGRDRRTE	SGNLLGRNSFEVRVCACPGRDRRTE	13	R	C	R273C	273	TP53	261	285	3	2	5	3	31164343,35104158,38816232	positive	positive_in_strict_subset
EDSSGNLLGRNSFEVHVCACPGRDRRTEEENLRKK	EDSSGNLLGRNSFEVRVCACPGRDRRTEEENLRKK	16	R	H	R273H	273	TP53	258	292	1	0	1	1	30524892	positive	not_in_strict_subset
LLGRNSFEVHV	LLGRNSFEVRV	10	R	H	R273H	273	TP53	264	274	1	1	2	1	39127809	positive	not_in_strict_subset
SGNLLGRNSFEVHVCACPGRDRRTE	SGNLLGRNSFEVRVCACPGRDRRTE	13	R	H	R273H	273	TP53	261	285	0	1	1	1	31164343	negative	not_in_strict_subset
NSFEVRVCACPGSDRRTEEENLRKK	NSFEVRVCACPGRDRRTEEENLRKK	13	R	S	R280S	280	TP53	268	292	0	1	1	1	31164343	negative	not_in_strict_subset
ACPGRDWRTEEENLRKKGEP	ACPGRDRRTEEENLRKKGEP	7	R	W	R282W	282	TP53	276	295	0	1	1	1	31043415	negative	not_in_strict_subset
EDSSGNLLGRNSFEVRVCACPGRDWRTEEENLRKK	EDSSGNLLGRNSFEVRVCACPGRDRRTEEENLRKK	25	R	W	R282W	282	TP53	258	292	1	0	1	1	30524892	positive	not_in_strict_subset
FEVRVCACPGRDWRTEEENLRKKGE	FEVRVCACPGRDRRTEEENLRKKGE	13	R	W	R282W	282	TP53	270	294	2	3	5	2	31164343,30714987	positive	not_in_strict_subset
RVCACPGRDW	RVCACPGRDR	10	R	W	R282W	282	TP53	273	282	0	1	1	1	31888734	negative	not_in_strict_subset
SFEVRVCACPGRDWRTEEEN	SFEVRVCACPGRDRRTEEEN	14	R	W	R282W	282	TP53	269	288	0	1	1	1	31043415	negative	not_in_strict_subset
VCACPGRDW	VCACPGRDR	9	R	W	R282W	282	TP53	274	282	0	1	1	1	31888734	negative	not_in_strict_subset
EVRVCACPGRDRPTEEENLRKKGEP	EVRVCACPGRDRRTEEENLRKKGEP	13	R	P	R283P	283	TP53	271	295	0	1	1	1	31164343	negative	not_in_strict_subset
RVCACPGRDRRTKEENLRKKGEPHH	RVCACPGRDRRTEEENLRKKGEPHH	13	E	K	E285K	285	TP53	273	297	0	1	1	1	31164343	negative	not_in_strict_subset
DRRTEKENLRKKGEPHHELP	DRRTEEENLRKKGEPHHELP	6	E	K	E286K	286	TP53	281	300	0	2	2	1	38416845	negative	not_in_strict_subset
VRVCACPGRDRRTEKENLRK	VRVCACPGRDRRTEEENLRK	15	E	K	E286K	286	TP53	272	291	1	1	2	1	38416845	positive	not_in_strict_subset
GEYFTHQIR	GEYFTLQIR	6	L	H	L330H	330	TP53	325	333	0	2	2	1	34244308	negative	not_in_strict_subset
LDGEYFTHQIRGRERFE	LDGEYFTLQIRGRERFE	8	L	H	L330H	330	TP53	323	339	0	2	2	1	34244308	negative	not_in_strict_subset
LDGEYFTLEIRGRERFE	LDGEYFTLQIRGRERFE	9	Q	E	Q331E	331	TP53	323	339	1	1	2	1	34244308	positive	not_in_strict_subset
EYFTLHIRGRERFEMFRELN	EYFTLQIRGRERFEMFRELN	6	Q	H	Q331H	331	TP53	326	345	0	2	2	1	38416845	negative	not_in_strict_subset
QPKKKPLDGEYFTLHIRGRE	QPKKKPLDGEYFTLQIRGRE	15	Q	H	Q331H	331	TP53	317	336	0	2	2	1	38416845	negative	not_in_strict_subset
TSSSPQPKKKPLDGEYFTLH	TSSSPQPKKKPLDGEYFTLQ	20	Q	H	Q331H	331	TP53	312	331	0	2	2	1	38416845	negative	not_in_strict_subset
