# Supplementary material for: A meta-analysis of experimentally validated neo-epitopes: patterns, biases, and opportunities
Source: Cancer Immunol Immunother. 2025 Nov 6;74(12):362. doi: 10.1007/s00262-025-04209-7 (PMC12592574; doi:10.1007/s00262-025-04209-7)
Supplement: Supplementary file 12 — Supplementary file12 (XLSX 10 KB) [file 262_2025_4209_MOESM12_ESM.xlsx]

## Sheet: Sheet 1
Epitope_Name	Related Object_Name	aa_mut_pos_in_pep	aa_ref	aa_mut	GENE_NAME	aa_mutation	positive_assays	negative_assays	assays	n_pmids	pmids	label	in_strict_subset
AGDVGKSAL	AGGVGKSAL	3	G	D	HRAS	G13D	0	1	1	1	31888734	negative	not_in_strict_subset
ARSYGIPFIETSTKTRQRVEDAFYT	ARSYGIPFIETSAKTRQRVEDAFYT	13	A	T	KRAS	A146T	0	1	1	1	31164343	negative	not_in_strict_subset
ARSYGIPFIETSVKTRQRVEDAFYT	ARSYGIPFIETSAKTRQRVEDAFYT	13	A	V	KRAS	A146V	0	1	1	1	31164343	negative	not_in_strict_subset
AVGVGKSAL	AGGVGKSAL	2	G	V	KRAS	G12V	3	0	3	1	34168045	positive	positive_in_strict_subset
ETCLLDILDTAGHEEYSAMRDQYMR	ETCLLDILDTAGQEEYSAMRDQYMR	13	Q	H	HRAS	Q61H	0	1	1	1	35413272	negative	not_in_strict_subset
ETCLLDILDTAGKEE	ETCLLDILDTAGQEE	13	Q	K	NRAS	Q61K	0	1	1	1	33479501	negative	not_in_strict_subset
ETCLLDILDTAGKEEYSAMRDQYMR	ETCLLDILDTAGQEEYSAMRDQYMR	13	Q	K	NRAS	Q61K	1	1	2	1	39115419	positive	not_in_strict_subset
ETCLLDILDTAGREEYSAMRDQYMR	ETCLLDILDTAGQEEYSAMRDQYMR	13	Q	R	KRAS	Q61R	0	1	1	1	31164343	negative	not_in_strict_subset
ETCLLDILDTAGREEYSAMRDQYMR	ETCLLDILDTAGQEEYSAMRDQYMR	13	Q	R	NRAS	Q61R	0	2	2	1	35439168	negative	not_in_strict_subset
EYKLVVVGACGVGKSAL	EYKLVVVGAGGVGKSAL	10	G	C	KRAS	G12C	0	2	2	1	34244308	negative	not_in_strict_subset
EYKLVVVGADGVGKSALT	EYKLVVVGAGGVGKSALT	10	G	D	KRAS	G12D	3	1	4	1	38395378	positive	positive_in_strict_subset
GADGVGKSA	GAGGVGKSA	3	G	D	KRAS	G12D	20	7	27	5	32461371,35587797,35648703,27959684,37368077	positive	positive_in_strict_subset
GADGVGKSAL	GAGGVGKSAL	3	G	D	KRAS	G12D	21	7	28	5	32461371,35587797,35648703,27959684,37368077	positive	positive_in_strict_subset
GETCLLDILDTAGHEEYSAMRDQYMRT	GETCLLDILDTAGQEEYSAMRDQYMRT	14	Q	H	NRAS	Q61H	0	1	1	1	37165196	negative	not_in_strict_subset
GETCLLDILDTAGREEYSAM	GETCLLDILDTAGQEEYSAM	14	Q	R	HRAS	Q61R	0	1	1	1	35413271	negative	not_in_strict_subset
ILDTAGHEEY	ILDTAGQEEY	7	Q	H	NRAS	Q61H	1	0	1	1	33038342	positive	not_in_strict_subset
ILDTAGKEEY	ILDTAGQEEY	7	Q	K	NRAS	Q61K	4	2	6	3	33479501,33303615,39576860	positive	positive_in_strict_subset
ILDTAGREEY	ILDTAGQEEY	7	Q	R	NRAS	Q61R	3	2	5	2	32314731,39576860	positive	positive_in_strict_subset
ILDTAGREEYSAMRDQYMRT	ILDTAGQEEYSAMRDQYMRT	7	Q	R	HRAS	Q61R	0	1	1	1	35413271	negative	not_in_strict_subset
KEEYSAMRDQYMRTGE	QEEYSAMRDQYMRTGE	1	Q	K	NRAS	Q61K	0	1	1	1	33479501	negative	not_in_strict_subset
KLVVVGAAGV	KLVVVGAGGV	8	G	A	HRAS	G12A	0	1	1	1	33038342	negative	not_in_strict_subset
KLVVVGACGV	KLVVVGAGGV	8	G	C	KRAS	G12C	1	2	3	2	31511069,34244308	positive	negative_in_strict_subset
KLVVVGACGVGKS	KLVVVGAGGVGKS	8	G	C	KRAS	G12C	5	6	11	1	24565030	positive	positive_in_strict_subset
KLVVVGADGV	KLVVVGAGGV	8	G	D	KRAS	G12D	1	0	1	1	32439798	positive	not_in_strict_subset
KLVVVGADGVGKS	KLVVVGAGGVGKS	8	G	D	KRAS	G12D	10	4	14	1	24565030	positive	positive_in_strict_subset
KLVVVGAVGV	KLVVVGAGGV	8	G	V	KRAS	G12V	1	3	4	3	31511069,10779805,33123756	positive	negative_in_strict_subset
KLVVVGAVGVGKS	KLVVVGAGGVGKS	8	G	V	KRAS	G12V	7	5	12	1	24565030	positive	positive_in_strict_subset
KLVVVGAVGVGKSALTI	KLVVVGAGGVGKSALTI	8	G	V	KRAS	G12V	0	2	2	1	38938562	negative	not_in_strict_subset
LDILDTAGKEEYSAMR	LDILDTAGQEEYSAMR	9	Q	K	NRAS	Q61K	0	1	1	1	33479501	negative	not_in_strict_subset
LDTAGKEEYSAMRDQY	LDTAGQEEYSAMRDQY	6	Q	K	NRAS	Q61K	0	1	1	1	33479501	negative	not_in_strict_subset
LLDILDTAGKEEYSA	LLDILDTAGQEEYSA	10	Q	K	NRAS	Q61K	0	1	1	1	33479501	negative	not_in_strict_subset
LVVVGASGVGK	LVVVGAGGVGK	7	G	S	KRAS	G12S	0	1	1	1	30556813	negative	not_in_strict_subset
LVVVGAVGVGKSALTIQLIQ	LVVVGAGGVGKSALTIQLIQ	7	G	V	KRAS	G12V	1	0	1	1	31043415	positive	not_in_strict_subset
MTEYKLVVVGAAGVGKSALTIQLI	MTEYKLVVVGAGGVGKSALTIQLI	12	G	A	KRAS	G12A	0	1	1	1	31164343	negative	not_in_strict_subset
MTEYKLVVVGAAGVGKSALTIQLIQNH	MTEYKLVVVGAGGVGKSALTIQLIQNH	12	G	A	KRAS	G12A	0	1	1	1	33689574	negative	not_in_strict_subset
MTEYKLVVVGACGVGKSALTIQLI	MTEYKLVVVGAGGVGKSALTIQLI	12	G	C	KRAS	G12C	0	1	1	1	31164343	negative	not_in_strict_subset
MTEYKLVVVGACGVGKSALTIQLIQ	MTEYKLVVVGAGGVGKSALTIQLIQ	12	G	C	NRAS	G12C	0	1	1	1	37165196	negative	not_in_strict_subset
MTEYKLVVVGADGVGKSALT	MTEYKLVVVGAGGVGKSALT	12	G	D	KRAS	G12D	1	3	4	1	38416845	positive	negative_in_strict_subset
MTEYKLVVVGADGVGKSALTIQLI	MTEYKLVVVGAGGVGKSALTIQLI	12	G	D	KRAS	G12D	12	7	19	4	26516200,31164343,33016924,27959684	positive	positive_in_strict_subset
MTEYKLVVVGADGVGKSALTIQLIQ	MTEYKLVVVGAGGVGKSALTIQLIQ	12	G	D	NRAS	G12D	0	1	1	1	37165196	negative	not_in_strict_subset
MTEYKLVVVGADGVGKSALTIQLIQNH	MTEYKLVVVGAGGVGKSALTIQLIQNH	12	G	D	KRAS	G12D	1	0	1	1	33689574	positive	not_in_strict_subset
MTEYKLVVVGAGDVGKSALT	MTEYKLVVVGAGGVGKSALT	13	G	D	NRAS	G13D	2	0	2	1	38416845	positive	not_in_strict_subset
MTEYKLVVVGAGDVGKSALTIQLIQ	MTEYKLVVVGAGGVGKSALTIQLIQ	13	G	D	KRAS	G13D	0	1	1	1	31164343	negative	not_in_strict_subset
MTEYKLVVVGAGDVGKSALTIQLIQN	MTEYKLVVVGAGGVGKSALTIQLIQN	13	G	D	KRAS	G13D	2	2	4	1	28678784	positive	positive_in_strict_subset
MTEYKLVVVGARGVGKSALTIQLI	MTEYKLVVVGAGGVGKSALTIQLI	12	G	R	KRAS	G12R	1	0	1	1	31164343	positive	not_in_strict_subset
MTEYKLVVVGARGVGKSALTIQLIQ	MTEYKLVVVGAGGVGKSALTIQLIQ	12	G	R	NRAS	G12R	0	1	1	1	37165196	negative	not_in_strict_subset
MTEYKLVVVGAVGVGKSALT	MTEYKLVVVGAGGVGKSALT	12	G	V	KRAS	G12V	5	2	7	3	31043415,36512410,38416845	positive	positive_in_strict_subset
MTEYKLVVVGAVGVGKSALTIQLI	MTEYKLVVVGAGGVGKSALTIQLI	12	G	V	KRAS	G12V	4	5	9	4	30282837,31164343,33086340,33016924	positive	positive_in_strict_subset
MTEYKLVVVGAVGVGKSALTIQLIQ	MTEYKLVVVGAGGVGKSALTIQLIQ	12	G	V	KRAS	G12V	1	1	2	2	31043415,37165196	positive	not_in_strict_subset
TAGKEEYSAMRDQYMR	TAGQEEYSAMRDQYMR	4	Q	K	NRAS	Q61K	0	1	1	1	33479501	negative	not_in_strict_subset
TEYKLVVVGACGVGKSALTIQLIQNHFV	TEYKLVVVGAGGVGKSALTIQLIQNHFV	11	G	C	NRAS	G12C	1	0	1	1	30524892	positive	not_in_strict_subset
TEYKLVVVGADGVGKSALTIQ	TEYKLVVVGAGGVGKSALTIQ	11	G	D	NRAS	G12D	0	1	1	1	20686403	negative	not_in_strict_subset
TEYKLVVVGADGVGKSALTIQLIQNH	TEYKLVVVGAGGVGKSALTIQLIQNH	11	G	D	KRAS	G12D	0	1	1	1	34484187	negative	not_in_strict_subset
TEYKLVVVGADGVGKSALTIQLIQNHFV	TEYKLVVVGAGGVGKSALTIQLIQNHFV	11	G	D	NRAS	G12D	0	1	1	1	30524892	negative	not_in_strict_subset
TEYKLVVVGAGDVGKSALTIQLIQNHFV	TEYKLVVVGAGGVGKSALTIQLIQNHFV	12	G	D	NRAS	G13D	1	0	1	1	30524892	positive	not_in_strict_subset
TEYKLVVVGARGVGKSALTIQ	TEYKLVVVGAGGVGKSALTIQ	11	G	R	NRAS	G12R	0	1	1	1	20686403	negative	not_in_strict_subset
TEYKLVVVGASGVGKSALTIQLIQNHFV	TEYKLVVVGAGGVGKSALTIQLIQNHFV	11	G	S	NRAS	G12S	1	0	1	1	30524892	positive	not_in_strict_subset
TEYKLVVVGAVGVGKSALTIQ	TEYKLVVVGAGGVGKSALTIQ	11	G	V	NRAS	G12V	1	1	2	1	20686403	positive	not_in_strict_subset
TEYKLVVVGAVGVGKSALTIQLIQNHFV	TEYKLVVVGAGGVGKSALTIQLIQNHFV	11	G	V	NRAS	G12V	1	0	1	1	30524892	positive	not_in_strict_subset
VGADGVGKSAL	VGAGGVGKSAL	4	G	D	KRAS	G12D	0	1	1	1	30556813	negative	not_in_strict_subset
VVGAAGVGK	VVGAGGVGK	5	G	A	KRAS	G12A	0	1	1	1	33038342	negative	not_in_strict_subset
VVGACGVGK	VVGAGGVGK	5	G	C	KRAS	G12C	0	1	1	1	30556813	negative	not_in_strict_subset
VVGAGDVGKSALTIQLIQNH	VVGAGGVGKSALTIQLIQNH	6	G	D	NRAS	G13D	2	0	2	1	38416845	positive	not_in_strict_subset
VVGAVGVGK	VVGAGGVGK	5	G	V	KRAS	G12V	6	1	7	2	36436020,34138742	positive	positive_in_strict_subset
VVVGAAGVGK	VVVGAGGVGK	6	G	A	HRAS	G12A	0	1	1	1	33038342	negative	not_in_strict_subset
VVVGACGVGK	VVVGAGGVGK	6	G	C	KRAS	G12C	0	1	1	1	30556813	negative	not_in_strict_subset
VVVGADGVGK	VVVGAGGVGK	6	G	D	KRAS	G12D	3	3	6	2	35970920,38816232	positive	positive_in_strict_subset
VVVGADGVGKSALTIQLIQN	VVVGAGGVGKSALTIQLIQN	6	G	D	NRAS	G12D	1	3	4	1	38416845	positive	negative_in_strict_subset
VVVGAVGVGK	VVVGAGGVGK	6	G	V	KRAS	G12V	1	1	2	1	36436020	positive	not_in_strict_subset
VVVGAVGVGKSALTIQLIQN	VVVGAGGVGKSALTIQLIQN	6	G	V	NRAS	G12V	2	2	4	1	38416845	positive	positive_in_strict_subset
YKLVVVGADGVGKSALT	YKLVVVGAGGVGKSALT	9	G	D	KRAS	G12D	1	0	1	1	31941832	positive	not_in_strict_subset
